# Supplementary material for: cAMP activates calcium signalling via phospholipase C to regulate cellulase production in the filamentous fungus Trichoderma reesei
Source: Biotechnol Biofuels. 2021 Mar 8;14:62. doi: 10.1186/s13068-021-01914-0 (PMC7941909; doi:10.1186/s13068-021-01914-0)
Supplement: Supplementary file 7 — Additional file 7: Table S1. Genes that are significantly up- or down-regulated in T. reesei QM6a with 10 mM Mn2+ addition when compared with no addition. [file 13068_2021_1914_MOESM7_ESM.xlsx]

## Sheet: processed-1
ID	ID	WT-1_Count	WT-2_Count	Mn-1_Count	Mn-2_Count	WT-1_FPKM	WT-2_FPKM	Mn-1_FPKM	Mn-2_FPKM	FDR	log2FC	regulated	COG_class	COG_class_annotation	GO_annotation	KEGG_annotation	KEGG_pathway_annotation	KOG_class	KOG_class_annotation	Pfam_annotation	Swiss-Prot_annotation	eggNOG_class	eggNOG_class_annotation	NR_annotation
55802	e_gw1.2.334.1	1048	759	3473	3467	17.6266	15.7169	79.0108	87.9096	1.07e-13	1.9434	up	--	--	--	K08257|0|tre:TRIREDRAFT_55802|glycoside hydrolase family 76; K08257 mannan endo-1,6-alpha-mannosidase [EC:3.2.1.101] (A)	--	--	--	Glycosyl hydrolase family 76	Mannan endo-1,6-alpha-mannosidase {ECO:0000313|EMBL:ETS05312.1} OS=Trichoderma reesei RUT C-30 PE=4 SV=1	S	Function unknown	gi|589100305|ref|XP_006962175.1| glycoside hydrolase family 76 [Trichoderma reesei QM6a]
37921	gw1.28.208.1	69	54	222	238	1.70188	1.08301	4.8939	5.8237	9.74e-05	1.90534	up	[Q]	Secondary metabolites biosynthesis, transport and catabolism	Molecular Function: iron ion binding (GO:0005506);; Molecular Function: oxidoreductase activity, acting on paired donors, with incorporation or reduction of molecular oxygen (GO:0016705);; Molecular Function: heme binding (GO:0020037);; Biological Process: oxidation-reduction process (GO:0055114);;	--	--	[Q]	Secondary metabolites biosynthesis, transport and catabolism	Cytochrome P450	Cytochrome P450 {ECO:0000313|EMBL:ETR97927.1} (Fragment) OS=Trichoderma reesei RUT C-30 PE=3 SV=1	Q	Secondary metabolites biosynthesis, transport and catabolism	gi|589114079|ref|XP_006969062.1| predicted protein [Trichoderma reesei QM6a]
67377	e_gw1.21.80.1	25	16	184	128	0.685213	0.366788	4.06857	3.04864	7.4e-07	2.92992	up	[Q]	Secondary metabolites biosynthesis, transport and catabolism	Molecular Function: iron ion binding (GO:0005506);; Molecular Function: oxidoreductase activity, acting on paired donors, with incorporation or reduction of molecular oxygen (GO:0016705);; Molecular Function: heme binding (GO:0020037);; Biological Process: oxidation-reduction process (GO:0055114);;	--	--	[Q]	Secondary metabolites biosynthesis, transport and catabolism	Cytochrome P450	Cytochrome P450 alkane hydroxylase {ECO:0000313|EMBL:ETR98907.1} OS=Trichoderma reesei RUT C-30 PE=3 SV=1	S	Function unknown	gi|572275487|gb|ETR98907.1| cytochrome P450 alkane hydroxylase [Trichoderma reesei RUT C-30]
103039	fgenesh5_pg.C_scaffold_1000672	40	19	159	193	3.01184	1.5494	12.7206	15.6518	3.3e-06	2.57615	up	[QP]	Secondary metabolites biosynthesis, transport and catabolism;; Inorganic ion transport and metabolism	Biological Process: proteolysis (GO:0006508);; Molecular Function: serine-type peptidase activity (GO:0008236);;	--	--	--	--	Peptidase family S51	Class I glutamine amidotransferase-like protein {ECO:0000313|EMBL:ETS06868.1} OS=Trichoderma reesei RUT C-30 PE=4 SV=1	PQ	Inorganic ion transport and metabolism;; Secondary metabolites biosynthesis, transport and catabolism	gi|589098649|ref|XP_006961347.1| predicted protein [Trichoderma reesei QM6a]
80980	estExt_GeneWisePlus.C_210298	130	127	5695	6548	6.39062	6.42582	286.072	331.938	8.89e-74	5.57757	up	[E]	Amino acid transport and metabolism	Molecular Function: protein-arginine deiminase activity (GO:0004668);; Biological Process: putrescine biosynthetic process (GO:0009446);;	--	--	--	--	Porphyromonas-type peptidyl-arginine deiminase	Putative agmatine deiminase {ECO:0000313|EMBL:ETR98995.1} OS=Trichoderma reesei RUT C-30 PE=4 SV=1	E	Amino acid transport and metabolism	gi|589112317|ref|XP_006968181.1| porphyromonas-type peptidyl-arginine deiminase [Trichoderma reesei QM6a]
108340	fgenesh5_pg.C_scaffold_11000313	375	218	4856	4197	8.33378	5.89095	138.45	110.871	9.28e-46	3.9334	up	--	--	--	--	--	--	--	--	Predicted protein {ECO:0000313|EMBL:EGR47993.1} OS=Hypocrea jecorina (strain QM6a) PE=4 SV=1	--	--	gi|589108057|ref|XP_006966051.1| predicted protein [Trichoderma reesei QM6a]
70542	e_gw1.37.27.1	311	357	1597	1535	6.66354	7.11512	38.3808	34.1725	8.84e-16	2.234	up	[G]	Carbohydrate transport and metabolism	Molecular Function: hydrolase activity, hydrolyzing O-glycosyl compounds (GO:0004553);; Biological Process: carbohydrate metabolic process (GO:0005975);;	--	--	--	--	Glycosyl hydrolases family 16	Concanavalin A-like lectin/glucanase {ECO:0000313|EMBL:ETR97020.1} (Fragment) OS=Trichoderma reesei RUT C-30 PE=4 SV=1	R	General function prediction only	gi|572273376|gb|ETR97020.1| concanavalin A-like lectin/glucanase, partial [Trichoderma reesei RUT C-30]
82601	estExt_GeneWisePlus.C_430017	2320	2416	550	718	65.669	72.9845	16.0082	20.9961	4.39e-13	-1.89746	down	[C]	Energy production and conversion	Biological Process: metabolic process (GO:0008152);; Molecular Function: oxidoreductase activity (GO:0016491);; Biological Process: oxidation-reduction process (GO:0055114);;	K00294|0|tre:TRIREDRAFT_82601|aldehyde dehydrogenase; K00294 1-pyrroline-5-carboxylate dehydrogenase [EC:1.2.1.88] (A)	Alanine, aspartate and glutamate metabolism (ko00250);; Arginine and proline metabolism (ko00330)	[E]	Amino acid transport and metabolism	Aldehyde dehydrogenase family	Delta-1-pyrroline-5-carboxylate dehydrogenase 1 {ECO:0000313|EMBL:ETR96816.1} OS=Trichoderma reesei RUT C-30 PE=3 SV=1	E	Amino acid transport and metabolism	gi|589115693|ref|XP_006969869.1| aldehyde dehydrogenase [Trichoderma reesei QM6a]
121735	estExt_fgenesh5_pg.C_90015	1403	933	6796	5977	27.035	18.3398	131.656	116.107	5.15e-19	2.45281	up	[G]	Carbohydrate transport and metabolism	Molecular Function: hydrolase activity, hydrolyzing O-glycosyl compounds (GO:0004553);; Biological Process: carbohydrate metabolic process (GO:0005975);;	K05349|0|tre:TRIREDRAFT_121735|cel3b; glycoside hydrolase family 3; K05349 beta-glucosidase [EC:3.2.1.21] (A)	Cyanoamino acid metabolism (ko00460);; Starch and sucrose metabolism (ko00500)	--	--	Glycosyl hydrolase family 3 N terminal domain;; Glycosyl hydrolase family 3 C-terminal domain;; Fibronectin type III-like domain	Uncharacterized protein {ECO:0000313|EMBL:ETS01349.1} OS=Trichoderma reesei RUT C-30 PE=4 SV=1	G	Carbohydrate transport and metabolism	gi|589106517|ref|XP_006965281.1| glycoside hydrolase family 3 [Trichoderma reesei QM6a]
108899	fgenesh5_pg.C_scaffold_13000245	109	144	59	16	5.67445	7.39097	2.92857	0.849005	0.00551137	-1.7463	down	--	--	--	--	--	--	--	--	Uncharacterized protein {ECO:0000313|EMBL:ETS00819.1} OS=Trichoderma reesei RUT C-30 PE=4 SV=1	S	Function unknown	gi|589109327|ref|XP_006966686.1| predicted protein [Trichoderma reesei QM6a]
120784	estExt_fgenesh5_pg.C_40418	16951	11224	3179	3625	432.217	313.224	86.454	95.8148	0.000836714	-2.04868	down	[G]	Carbohydrate transport and metabolism	Biological Process: carbohydrate metabolic process (GO:0005975);; Molecular Function: isomerase activity (GO:0016853);;	K01785|0|tre:TRIREDRAFT_120784|aldose-1-epimerase; K01785 aldose 1-epimerase [EC:5.1.3.3] (A)	Glycolysis / Gluconeogenesis (ko00010);; Galactose metabolism (ko00052)	[G]	Carbohydrate transport and metabolism	Aldose 1-epimerase	Aldose-1-epimerase {ECO:0000313|EMBL:EGR50932.1} OS=Hypocrea jecorina (strain QM6a) PE=4 SV=1	G	Carbohydrate transport and metabolism	gi|589102877|ref|XP_006963461.1| aldose-1-epimerase [Trichoderma reesei QM6a]
79774	estExt_GeneWisePlus.C_150181	0	0	43	107	9.32e-05	3.85e-05	1.75777	4.43905	0.000547027	Inf	up	[J]	Translation, ribosomal structure and biogenesis	--	--	--	--	--	Acetyltransferase (GNAT) domain	Predicted protein {ECO:0000313|EMBL:EGR46972.1} OS=Hypocrea jecorina (strain QM6a) PE=4 SV=1	J	Translation, ribosomal structure and biogenesis	gi|589109939|ref|XP_006966992.1| predicted protein [Trichoderma reesei QM6a]
68279	e_gw1.24.264.1	110	170	430	396	3.6567	6.91204	17.2259	14.292	6.39e-05	1.56736	up	[IQR]	Lipid transport and metabolism;; Secondary metabolites biosynthesis, transport and catabolism;; General function prediction only	--	--	--	[Q]	Secondary metabolites biosynthesis, transport and catabolism	short chain dehydrogenase;; KR domain	Putative short-chain dehydrogenase {ECO:0000313|EMBL:ETR98674.1} OS=Trichoderma reesei RUT C-30 PE=3 SV=1	Q	Secondary metabolites biosynthesis, transport and catabolism	gi|589113193|ref|XP_006968619.1| predicted protein [Trichoderma reesei QM6a]
44362	estExt_Genewise1.C_11536	10	6	728	706	0.332875	0.222119	25.4075	24.0021	8.19e-48	6.48688	up	--	--	--	--	--	--	--	--	Uncharacterized protein {ECO:0000313|EMBL:ETR98467.1} OS=Trichoderma reesei RUT C-30 PE=4 SV=1	S	Function unknown	gi|589098139|ref|XP_006961092.1| predicted protein [Trichoderma reesei QM6a]
33169	gw1.2.558.1	64	84	217	237	2.44047	3.56189	8.82224	10.5174	0.00102479	1.62246	up	[Q]	Secondary metabolites biosynthesis, transport and catabolism	Molecular Function: hydrolase activity (GO:0016787);;	--	--	[R]	General function prediction only	Dienelactone hydrolase family	Predicted protein {ECO:0000313|EMBL:EGR51757.1} (Fragment) OS=Hypocrea jecorina (strain QM6a) PE=4 SV=1	Q	Secondary metabolites biosynthesis, transport and catabolism	gi|589099961|ref|XP_006962003.1| predicted protein [Trichoderma reesei QM6a]
0	Trichodermareesei_newGene_1305	440	388	2574	2167	9.81727	8.80687	57.0347	48.6157	1.63e-21	2.52104	up	--	--	--	--	--	--	--	--	Uncharacterized protein {ECO:0000313|EMBL:ETS00123.1} OS=Trichoderma reesei RUT C-30 PE=4 SV=1	S	Function unknown	gi|572276816|gb|ETS00123.1| hypothetical protein M419DRAFT_84535 [Trichoderma reesei RUT C-30]
65055	e_gw1.15.32.1	103	109	13	17	2.66858	3.14007	0.630111	0.53861	4.6e-05	-2.81729	down	--	--	Biological Process: lipid metabolic process (GO:0006629);;	K13076|0|tre:TRIREDRAFT_65055|hypothetical protein; K13076 delta8-fatty-acid desaturase [EC:1.14.19.4] (A)	--	[I]	Lipid transport and metabolism	Fatty acid desaturase;; Cytochrome b5-like Heme/Steroid binding domain	Predicted protein {ECO:0000313|EMBL:EGR46991.1} OS=Hypocrea jecorina (strain QM6a) PE=4 SV=1	I	Lipid transport and metabolism	gi|589109973|ref|XP_006967009.1| predicted protein [Trichoderma reesei QM6a]
121126	estExt_fgenesh5_pg.C_60037	14385	12632	5437	7473	1620.3	1368.8	591.203	829.668	0.00161417	-1.06284	down	--	--	--	--	--	--	--	--	Uncharacterized protein {ECO:0000313|EMBL:ETS03192.1} OS=Trichoderma reesei RUT C-30 PE=4 SV=1	S	Function unknown	gi|589104103|ref|XP_006964074.1| predicted protein [Trichoderma reesei QM6a]
58613	e_gw1.5.847.1	723	614	1362	1429	55.1141	44.0972	107.841	118.842	0.000244201	1.06467	up	[H]	Coenzyme transport and metabolism	Molecular Function: thiamine diphosphokinase activity (GO:0004788);; Molecular Function: ATP binding (GO:0005524);; Biological Process: thiamine diphosphate biosynthetic process (GO:0009229);; Molecular Function: thiamine binding (GO:0030975);;	K00949|0|tre:TRIREDRAFT_58613|hypothetical protein; K00949 thiamine pyrophosphokinase [EC:2.7.6.2] (A)	Thiamine metabolism (ko00730)	[H]	Coenzyme transport and metabolism	Thiamin pyrophosphokinase, catalytic domain;; Thiamin pyrophosphokinase, vitamin B1 binding domain	Putative thiamine pyrophosphokinase {ECO:0000313|EMBL:ETR97158.1} OS=Trichoderma reesei RUT C-30 PE=4 SV=1	H	Coenzyme transport and metabolism	gi|589103943|ref|XP_006963994.1| predicted protein [Trichoderma reesei QM6a]
123265	estExt_fgenesh5_pg.C_190167	713	657	1324	1586	63.8533	57.725	113.093	141.868	0.000148035	1.08994	up	[IQR]	Lipid transport and metabolism;; Secondary metabolites biosynthesis, transport and catabolism;; General function prediction only	Molecular Function: 3-hydroxyacyl-CoA dehydrogenase activity (GO:0003857);; Biological Process: fatty acid metabolic process (GO:0006631);; Molecular Function: oxidoreductase activity (GO:0016491);; Biological Process: oxidation-reduction process (GO:0055114);;	--	--	[R]	General function prediction only	short chain dehydrogenase;; Enoyl-(Acyl carrier protein) reductase;; KR domain;; 3-hydroxyacyl-CoA dehydrogenase, NAD binding domain;; NAD dependent epimerase/dehydratase family	Short-chain dehydrogenase/reductase family protein {ECO:0000313|EMBL:ETR99367.1} OS=Trichoderma reesei RUT C-30 PE=3 SV=1	G	Carbohydrate transport and metabolism	gi|589111807|ref|XP_006967926.1| predicted protein [Trichoderma reesei QM6a]
49976	estExt_Genewise1.C_150113	3838	2607	140365	158352	321.116	244.557	12309.1	14103.8	2.51e-46	5.5359	up	--	--	Molecular Function: hydrolase activity, hydrolyzing O-glycosyl compounds (GO:0004553);; Cellular Component: extracellular region (GO:0005576);; Biological Process: carbohydrate metabolic process (GO:0005975);; Molecular Function: cellulose binding (GO:0030248);;	K01179|9.12164e-143|tre:TRIREDRAFT_49976|glycoside hydrolase family 45; K01179 endoglucanase [EC:3.2.1.4] (A)	Starch and sucrose metabolism (ko00500)	--	--	Glycosyl hydrolase family 45;; Fungal cellulose binding domain;; Rare lipoprotein A (RlpA)-like double-psi beta-barrel	Endo-1,4-beta-glucanase V {ECO:0000313|EMBL:ETR99800.1} OS=Trichoderma reesei RUT C-30 PE=4 SV=1	G	Carbohydrate transport and metabolism	gi|589110099|ref|XP_006967072.1| glycoside hydrolase family 45 [Trichoderma reesei QM6a]
123779	estExt_fgenesh5_pg.C_260074	3755	3411	1618	1688	26.7175	24.9593	13.5311	14.1067	6.73e-05	-1.11279	down	--	--	--	--	--	--	--	--	Predicted protein {ECO:0000313|EMBL:EGR45229.1} OS=Hypocrea jecorina (strain QM6a) PE=4 SV=1	S	Function unknown	gi|589113751|ref|XP_006968898.1| predicted protein [Trichoderma reesei QM6a]
79813	estExt_GeneWisePlus.C_150313	605	717	2436	2576	16.8489	21.4998	70.8443	78.7575	1.61e-13	1.9275	up	[HC]	Coenzyme transport and metabolism;; Energy production and conversion	Molecular Function: FAD binding (GO:0071949);;	--	--	[CR]	Energy production and conversion;; General function prediction only	FAD binding domain	FAD-binding domain-containing protein {ECO:0000313|EMBL:ETR99653.1} OS=Trichoderma reesei RUT C-30 PE=4 SV=1	S	Function unknown	gi|589110215|ref|XP_006967130.1| predicted protein [Trichoderma reesei QM6a]
57555	e_gw1.4.762.1	58	37	287	277	1.52869	1.00362	7.82217	7.45342	2.38e-08	2.5711	up	[Q]	Secondary metabolites biosynthesis, transport and catabolism	Molecular Function: iron ion binding (GO:0005506);; Molecular Function: oxidoreductase activity, acting on paired donors, with incorporation or reduction of molecular oxygen (GO:0016705);; Molecular Function: heme binding (GO:0020037);; Biological Process: oxidation-reduction process (GO:0055114);;	--	--	[QI]	Secondary metabolites biosynthesis, transport and catabolism;; Lipid transport and metabolism	Cytochrome P450	Predicted protein {ECO:0000313|EMBL:EGR50750.1} OS=Hypocrea jecorina (strain QM6a) PE=3 SV=1	Q	Secondary metabolites biosynthesis, transport and catabolism	gi|589102573|ref|XP_006963309.1| predicted protein [Trichoderma reesei QM6a]
50593	estExt_Genewise1.C_180099	90	148	432	417	1.76329	2.88758	9.61708	8.60814	2.07e-06	1.8417	up	[F]	Nucleotide transport and metabolism	Biological Process: nucleotide catabolic process (GO:0009166);; Molecular Function: hydrolase activity (GO:0016787);;	K01081|0|tre:TRIREDRAFT_50593|hypothetical protein; K01081 5'-nucleotidase [EC:3.1.3.5] (A)	Purine metabolism (ko00230);; Pyrimidine metabolism (ko00240);; Nicotinate and nicotinamide metabolism (ko00760)	[F]	Nucleotide transport and metabolism	5'-nucleotidase, C-terminal domain;; Calcineurin-like phosphoesterase	5&apos;-nucleotidase {ECO:0000313|EMBL:ETR99554.1} OS=Trichoderma reesei RUT C-30 PE=3 SV=1	F	Nucleotide transport and metabolism	gi|589111205|ref|XP_006967625.1| predicted protein [Trichoderma reesei QM6a]
70860	e_gw1.42.29.1	547	435	1056	1000	18.1925	14.7171	34.7429	35.4606	0.000511482	1.06875	up	[GEPR]	Carbohydrate transport and metabolism;; Amino acid transport and metabolism;; Inorganic ion transport and metabolism;; General function prediction only	Cellular Component: integral component of membrane (GO:0016021);; Biological Process: transmembrane transport (GO:0055085);;	--	--	[G]	Carbohydrate transport and metabolism	Major Facilitator Superfamily	MFS general substrate transporter {ECO:0000313|EMBL:ETR96851.1} OS=Trichoderma reesei RUT C-30 PE=4 SV=1	G	Carbohydrate transport and metabolism	gi|589115641|ref|XP_006969843.1| predicted protein [Trichoderma reesei QM6a]
44366	estExt_Genewise1.C_11595	50	42	234	223	1.15291	1.01725	5.50144	5.25367	2.87e-06	2.3155	up	--	--	--	--	--	--	--	--	Exo-beta-1,3-glucanase {ECO:0000313|EMBL:ETR98511.1} OS=Trichoderma reesei RUT C-30 PE=4 SV=1	R	General function prediction only	gi|589098141|ref|XP_006961093.1| predicted protein [Trichoderma reesei QM6a]
122886	estExt_fgenesh5_pg.C_160102	2561	2494	7091	7139	103.664	99.3384	280.221	290.6	1.96e-07	1.49693	up	--	--	Molecular Function: GTPase activity (GO:0003924);;	K07375|0|tre:TRIREDRAFT_122886|tubulin beta chain 2; K07375 tubulin beta (A)	Phagosome (ko04145)	[Z]	Cytoskeleton	Tubulin/FtsZ family, GTPase domain;; Tubulin C-terminal domain;; Misato Segment II tubulin-like domain	Beta-tubulin 2 {ECO:0000313|EMBL:ETS00404.1} OS=Trichoderma reesei RUT C-30 PE=3 SV=1	Z	Cytoskeleton	gi|589110575|ref|XP_006967310.1| tubulin beta chain 2 [Trichoderma reesei QM6a]
67988	e_gw1.23.279.1	658	530	1955	1593	13.107	9.3679	66.2048	53.4606	6.21e-09	1.58155	up	[QR]	Secondary metabolites biosynthesis, transport and catabolism;; General function prediction only	--	--	--	[A]	RNA processing and modification	Putative methyltransferase	Uncharacterized protein {ECO:0000313|EMBL:ETR98813.1} OS=Trichoderma reesei RUT C-30 PE=4 SV=1	A	RNA processing and modification	gi|589112997|ref|XP_006968521.1| predicted protein [Trichoderma reesei QM6a]
23271	estExt_fgenesh1_pm.C_270038	1298	1211	5361	5343	40.5566	39.65	177.224	177.223	1.02e-14	2.09651	up	--	--	--	--	--	[U]	Intracellular trafficking, secretion, and vesicular transport	Endoplasmic reticulum vesicle transporter;; Endoplasmic Reticulum-Golgi Intermediate Compartment (ERGIC)	Putative COPII-coated vesicle protein {ECO:0000313|EMBL:ETR98202.1} OS=Trichoderma reesei RUT C-30 PE=4 SV=1	U	Intracellular trafficking, secretion, and vesicular transport	gi|589113801|ref|XP_006968923.1| predicted protein [Trichoderma reesei QM6a]
111000	fgenesh5_pg.C_scaffold_23000138	0	0	30	29	0	0.086951	3.10159	3.11369	1.62e-05	Inf	up	--	--	--	--	--	--	--	Pal1 cell morphology protein	Predicted protein {ECO:0000313|EMBL:EGR45569.1} OS=Hypocrea jecorina (strain QM6a) PE=4 SV=1	S	Function unknown	gi|589112951|ref|XP_006968498.1| predicted protein [Trichoderma reesei QM6a]
58356	e_gw1.5.594.1	1979	2031	720	813	65.271	70.0085	24.5367	28.8819	2.72e-07	-1.38339	down	[C]	Energy production and conversion	Biological Process: carbohydrate metabolic process (GO:0005975);; Molecular Function: phosphotransferase activity, alcohol group as acceptor (GO:0016773);;	K00864|0|tre:TRIREDRAFT_58356|glycerol kinase-like protein; K00864 glycerol kinase [EC:2.7.1.30] (A)	Glycerolipid metabolism (ko00561)	[G]	Carbohydrate transport and metabolism	FGGY family of carbohydrate kinases, C-terminal domain;; FGGY family of carbohydrate kinases, N-terminal domain	Glycerol kinase {ECO:0000313|EMBL:ETR97175.1} OS=Trichoderma reesei RUT C-30 PE=3 SV=1	G	Carbohydrate transport and metabolism	gi|589103505|ref|XP_006963775.1| glycerol kinase-like protein [Trichoderma reesei QM6a]
72137	kg2.C_scaffold_2000050	88	42	4	3	17.723	9.89384	0.998183	0.815169	0.00530137	-4.21467	down	--	--	--	--	--	--	--	--	Uncharacterized protein {ECO:0000313|EMBL:ETS05506.1} OS=Trichoderma reesei RUT C-30 PE=4 SV=1	S	Function unknown	gi|589100181|ref|XP_006962113.1| predicted protein [Trichoderma reesei QM6a]
4430	fgenesh1_pm.C_scaffold_12000108	161	101	42	29	3.17375	2.4519	1.36446	0.617232	0.0098923	-1.8817	down	--	--	--	--	--	--	--	--	Uncharacterized protein {ECO:0000313|EMBL:ETS01139.1} OS=Trichoderma reesei RUT C-30 PE=4 SV=1	S	Function unknown	gi|572277923|gb|ETS01139.1| hypothetical protein M419DRAFT_9281 [Trichoderma reesei RUT C-30]
58814	e_gw1.5.468.1	295	261	144	95	2.4819	2.52099	1.43115	0.852378	0.00939395	-1.21403	down	[T]	Signal transduction mechanisms	Molecular Function: protein binding (GO:0005515);;	--	--	[R]	General function prediction only	WD domain, G-beta repeat;; NACHT domain	Uncharacterized protein {ECO:0000313|EMBL:ETS03695.1} (Fragment) OS=Trichoderma reesei RUT C-30 PE=4 SV=1	DTZ	Cell cycle control, cell division, chromosome partitioning;; Signal transduction mechanisms;; Cytoskeleton	gi|572280635|gb|ETS03695.1| hypothetical protein M419DRAFT_74784, partial [Trichoderma reesei RUT C-30]
56726	e_gw1.3.254.1	536	646	186	303	19.9087	25.5951	7.40919	11.8478	0.000294747	-1.26924	down	[C]	Energy production and conversion	Biological Process: metabolic process (GO:0008152);; Molecular Function: oxidoreductase activity, acting on the aldehyde or oxo group of donors, disulfide as acceptor (GO:0016624);;	K00166|0|tre:TRIREDRAFT_56726|hypothetical protein; K00166 2-oxoisovalerate dehydrogenase E1 component alpha subunit [EC:1.2.4.4] (A)	Valine, leucine and isoleucine degradation (ko00280)	[C]	Energy production and conversion	Dehydrogenase E1 component	Thiamin diphosphate-binding protein {ECO:0000313|EMBL:ETS04299.1} OS=Trichoderma reesei RUT C-30 PE=4 SV=1	C	Energy production and conversion	gi|589102031|ref|XP_006963038.1| predicted protein [Trichoderma reesei QM6a]
67761	e_gw1.22.15.1	232	576	1344	1055	1.92704	5.9484	14.692	10.3288	0.00166666	1.57947	up	--	--	Molecular Function: calcium-dependent cysteine-type endopeptidase activity (GO:0004198);; Cellular Component: intracellular (GO:0005622);; Biological Process: proteolysis (GO:0006508);;	--	--	[OT]	Posttranslational modification, protein turnover, chaperones;; Signal transduction mechanisms	Calpain family cysteine protease	Cysteine proteinase {ECO:0000313|EMBL:ETR97327.1} OS=Trichoderma reesei RUT C-30 PE=4 SV=1	L	Replication, recombination and repair	gi|572273725|gb|ETR97327.1| cysteine proteinase [Trichoderma reesei RUT C-30]
55990	e_gw1.2.303.1	2	0	70	46	0.179217	0.0233672	5.44451	3.65253	1.92e-07	5.85099	up	--	--	--	--	--	--	--	--	Uncharacterized protein {ECO:0000313|EMBL:ETS05501.1} OS=Trichoderma reesei RUT C-30 PE=4 SV=1	S	Function unknown	gi|589100187|ref|XP_006962116.1| predicted protein [Trichoderma reesei QM6a]
64925	e_gw1.15.133.1	31	27	127	112	2.37806	2.09794	9.58013	8.68484	0.00146514	2.04627	up	--	--	--	--	--	--	--	Glycosyltransferase sugar-binding region containing DXD motif	Uncharacterized protein {ECO:0000313|EMBL:ETR99704.1} OS=Trichoderma reesei RUT C-30 PE=4 SV=1	S	Function unknown	gi|572276358|gb|ETR99704.1| hypothetical protein M419DRAFT_85693 [Trichoderma reesei RUT C-30]
122084	estExt_fgenesh5_pg.C_100247	1159	1249	3613	3827	28.7912	33.2585	95.8557	100.243	8.42e-10	1.63174	up	--	--	--	--	--	--	--	--	Uncharacterized protein {ECO:0000313|EMBL:ETS07096.1} OS=Trichoderma reesei RUT C-30 PE=4 SV=1	--	--	gi|589107627|ref|XP_006965836.1| predicted protein [Trichoderma reesei QM6a]
73519	estExt_GeneWisePlus.C_10050	2072	2388	959	1175	125.981	142.784	55.0442	70.9047	0.000124824	-1.05911	down	--	--	--	--	--	--	--	--	Uncharacterized protein {ECO:0000313|EMBL:ETS06179.1} OS=Trichoderma reesei RUT C-30 PE=4 SV=1	S	Function unknown	gi|589098989|ref|XP_006961517.1| predicted protein [Trichoderma reesei QM6a]
69118	e_gw1.27.88.1	35	52	122	145	1.96221	3.15133	7.22857	8.6024	0.00875958	1.62366	up	--	--	--	K11364|0|tre:TRIREDRAFT_69118|hypothetical protein; K11364 SAGA-associated factor 29 (A)	--	[R]	General function prediction only	SGF29 tudor-like domain	Predicted protein {ECO:0000313|EMBL:EGR45107.1} OS=Hypocrea jecorina (strain QM6a) PE=4 SV=1	R	General function prediction only	gi|589113985|ref|XP_006969015.1| predicted protein [Trichoderma reesei QM6a]
23446	estExt_fgenesh1_pm.C_380001	419	383	923	835	20.539	18.2538	45.2083	43.006	0.000338661	1.13587	up	--	--	--	K02537|8.58939e-134|tre:TRIREDRAFT_23446|hypothetical protein; K02537 mitotic spindle assembly checkpoint protein MAD2 (A)	Cell cycle - yeast (ko04111);; Meiosis - yeast (ko04113)	[DZ]	Cell cycle control, cell division, chromosome partitioning;; Cytoskeleton	HORMA domain	Predicted protein {ECO:0000313|EMBL:EGR44301.1} OS=Hypocrea jecorina (strain QM6a) PE=4 SV=1	D	Cell cycle control, cell division, chromosome partitioning	gi|589115413|ref|XP_006969729.1| predicted protein [Trichoderma reesei QM6a]
60194	e_gw1.7.544.1	704	688	283	187	6.04508	5.9426	2.47519	1.62456	2.24e-06	-1.5618	down	--	--	Molecular Function: phosphatidylinositol phospholipase C activity (GO:0004435);; Biological Process: lipid metabolic process (GO:0006629);; Biological Process: signal transduction (GO:0007165);; Biological Process: intracellular signal transduction (GO:0035556);;	K05857|0|tre:TRIREDRAFT_60194|phospholipase C; K05857 phosphatidylinositol phospholipase C, delta [EC:3.1.4.11] (A)	Inositol phosphate metabolism (ko00562);; Phosphatidylinositol signaling system (ko04070)	[T]	Signal transduction mechanisms	Phosphatidylinositol-specific phospholipase C, X domain;; Phosphatidylinositol-specific phospholipase C, Y domain;; Phosphoinositide-specific phospholipase C, efhand-like	Phosphoinositide phospholipase C {ECO:0000256|RuleBase:RU361133} OS=Trichoderma reesei RUT C-30 PE=4 SV=1	I	Lipid transport and metabolism	gi|589104983|ref|XP_006964514.1| phospholipase C [Trichoderma reesei QM6a]
41248	gw1.6.613.1	159	173	807	678	2.31082	2.50775	12.9262	10.1436	3.46e-11	2.166	up	--	--	Molecular Function: hydrolase activity, acting on ester bonds (GO:0016788);;	--	--	--	--	GDSL-like Lipase/Acylhydrolase;; GDSL-like Lipase/Acylhydrolase family	Predicted protein {ECO:0000313|EMBL:EGR49987.1} (Fragment) OS=Hypocrea jecorina (strain QM6a) PE=4 SV=1	S	Function unknown	gi|589104051|ref|XP_006964048.1| predicted protein [Trichoderma reesei QM6a]
121475	estExt_fgenesh5_pg.C_70445	4793	3704	1499	1576	73.2578	60.0052	26.5291	29.3848	1.41e-05	-1.46404	down	--	--	--	--	--	--	--	Putative glycosyl hydrolase of unknown function (DUF1680)	Uncharacterized protein {ECO:0000313|EMBL:ETS02758.1} OS=Trichoderma reesei RUT C-30 PE=4 SV=1	R	General function prediction only	gi|589105505|ref|XP_006964775.1| predicted protein [Trichoderma reesei QM6a]
108145	fgenesh5_pg.C_scaffold_11000118	3	0	203	169	0.147062	0.0344081	8.97873	7.5684	3.2e-19	6.94675	up	--	--	--	--	--	--	--	--	Predicted protein {ECO:0000313|EMBL:EGR47910.1} OS=Hypocrea jecorina (strain QM6a) PE=4 SV=1	S	Function unknown	gi|589107927|ref|XP_006965986.1| predicted protein [Trichoderma reesei QM6a]
58285	e_gw1.5.446.1	96	119	32	19	0.372856	0.476266	0.132412	0.0778429	0.00208539	-2.06954	down	[Q]	Secondary metabolites biosynthesis, transport and catabolism	Molecular Function: catalytic activity (GO:0003824);; Biological Process: metabolic process (GO:0008152);; Molecular Function: methyltransferase activity (GO:0008168);;	--	--	[I]	Lipid transport and metabolism	AMP-binding enzyme;; Beta-ketoacyl synthase, N-terminal domain;; Acyl transferase domain;; KR domain;; Polyketide synthase dehydratase;; short chain dehydrogenase;; Condensation domain;; Beta-ketoacyl synthase, C-terminal domain;; Phosphopantetheine attachment site;; Male sterility protein;; Methyltransferase domain;; Methyltransferase domain;; Methyltransferase domain;; Methyltransferase domain;…	Polyketide synthase {ECO:0000313|EMBL:EGR50286.1} OS=Hypocrea jecorina (strain QM6a) PE=4 SV=1	I	Lipid transport and metabolism	gi|589103531|ref|XP_006963788.1| polyketide synthase [Trichoderma reesei QM6a]
65817	e_gw1.17.101.1	279	183	51	66	23.8306	16.3461	4.37078	5.80041	0.00194031	-1.98041	down	--	--	--	K13690|0|tre:TRIREDRAFT_65817|hypothetical protein; K13690 alpha-1,3-mannosyltransferase [EC:2.4.1.-] (A)	--	--	--	Cryptococcal mannosyltransferase 1	Uncharacterized protein {ECO:0000313|EMBL:ETS00171.1} OS=Trichoderma reesei RUT C-30 PE=4 SV=1	S	Function unknown	gi|572276864|gb|ETS00171.1| hypothetical protein M419DRAFT_37010 [Trichoderma reesei RUT C-30]
65490	e_gw1.16.332.1	1872	1652	4124	4142	45.0913	44.7205	108.602	105.408	8.9e-06	1.23317	up	--	--	--	--	--	--	--	Spermine/spermidine synthase	S-adenosyl-L-methionine-dependent methyltransferase {ECO:0000313|EMBL:ETS00469.1} OS=Trichoderma reesei RUT C-30 PE=4 SV=1	S	Function unknown	gi|589110451|ref|XP_006967248.1| predicted protein [Trichoderma reesei QM6a]
65106	e_gw1.15.321.1	0	8	114	108	0.0485766	0.53621	7.3306	6.89041	7.74e-10	4.81032	up	[R]	General function prediction only	Biological Process: nitrogen compound metabolic process (GO:0006807);; Molecular Function: hydrolase activity, acting on carbon-nitrogen (but not peptide) bonds (GO:0016810);;	--	--	[E]	Amino acid transport and metabolism	Carbon-nitrogen hydrolase	Hydrolase {ECO:0000313|EMBL:EGR46989.1} OS=Hypocrea jecorina (strain QM6a) PE=4 SV=1	E	Amino acid transport and metabolism	gi|589109969|ref|XP_006967007.1| hydrolase [Trichoderma reesei QM6a]
0	Trichodermareesei_newGene_1143	62	44	283	327	1.15178	0.952312	6.39682	6.81608	1.58e-08	2.52639	up	--	--	Molecular Function: sequence-specific DNA binding RNA polymerase II transcription factor activity (GO:0000981);; Cellular Component: nucleus (GO:0005634);; Biological Process: regulation of transcription, DNA-templated (GO:0006355);; Molecular Function: zinc ion binding (GO:0008270);;	--	--	--	--	Fungal Zn(2)-Cys(6) binuclear cluster domain	Uncharacterized protein {ECO:0000313|EMBL:ETR99259.1} OS=Trichoderma reesei RUT C-30 PE=4 SV=1	S	Function unknown	gi|572275891|gb|ETR99259.1| hypothetical protein M419DRAFT_132594 [Trichoderma reesei RUT C-30]
112031	fgenesh5_pg.C_scaffold_31000069	393	163	787	784	8.72004	3.79433	18.8802	18.1337	6.7e-05	1.4976	up	--	--	--	--	--	--	--	--	Predicted protein {ECO:0000313|EMBL:EGR44685.1} OS=Hypocrea jecorina (strain QM6a) PE=4 SV=1	S	Function unknown	gi|589114815|ref|XP_006969430.1| predicted protein [Trichoderma reesei QM6a]
123039	estExt_fgenesh5_pg.C_170159	378	339	1261	1002	30.6512	25.988	85.1584	74.4063	1.94e-08	1.66195	up	--	--	--	--	--	--	--	CFEM domain	Uncharacterized protein {ECO:0000313|EMBL:ETS00140.1} OS=Trichoderma reesei RUT C-30 PE=4 SV=1	S	Function unknown	gi|589110843|ref|XP_006967444.1| cell wall protein [Trichoderma reesei QM6a]
78683	estExt_GeneWisePlus.C_110262	44303	66296	13655	17299	1351.23	2007.45	419.71	540.576	0.000623531	-1.83132	down	[C]	Energy production and conversion	Biological Process: metabolic process (GO:0008152);; Molecular Function: oxidoreductase activity (GO:0016491);; Biological Process: oxidation-reduction process (GO:0055114);;	K00128|0|tre:TRIREDRAFT_78683|aldehyde dehydrogenase; K00128 aldehyde dehydrogenase (NAD+) [EC:1.2.1.3] (A)	Glycolysis / Gluconeogenesis (ko00010);; Pentose and glucuronate interconversions (ko00040);; Ascorbate and aldarate metabolism (ko00053);; Fatty acid degradation (ko00071);; Valine, leucine and isoleucine degradation (ko00280);; Lysine degradation (ko00310);; Arginine and proline metabolism (ko00330);; Histidine metabolism (ko00340);; Tryptophan metabolism (ko00380);; beta-Alanine metabolism (ko…	[C]	Energy production and conversion	Aldehyde dehydrogenase family	Aldehyde dehydrogenase {ECO:0000313|EMBL:ETS02089.1} OS=Trichoderma reesei RUT C-30 PE=3 SV=1	P	Inorganic ion transport and metabolism	gi|589108195|ref|XP_006966120.1| aldehyde dehydrogenase [Trichoderma reesei QM6a]
105820	fgenesh5_pg.C_scaffold_6000046	77	144	12	1	1.40516	2.75854	0.249487	0.0227194	0.000427676	-4.07654	down	[RTKL]	General function prediction only;; Signal transduction mechanisms;; Transcription;; Replication, recombination and repair	Molecular Function: protein kinase activity (GO:0004672);; Molecular Function: ATP binding (GO:0005524);; Biological Process: protein phosphorylation (GO:0006468);;	--	--	[R]	General function prediction only	Protein kinase domain;; Protein tyrosine kinase	Predicted protein {ECO:0000313|EMBL:EGR49705.1} OS=Hypocrea jecorina (strain QM6a) PE=4 SV=1	T	Signal transduction mechanisms	gi|589104111|ref|XP_006964078.1| predicted protein [Trichoderma reesei QM6a]
60518	e_gw1.7.792.1	681	1030	215	246	71.4903	111.278	22.8598	27.1682	0.0006238	-1.88592	down	[IQR]	Lipid transport and metabolism;; Secondary metabolites biosynthesis, transport and catabolism;; General function prediction only	--	--	--	[R]	General function prediction only	short chain dehydrogenase;; KR domain;; Enoyl-(Acyl carrier protein) reductase	NAD(P)-binding protein {ECO:0000313|EMBL:ETS02704.1} OS=Trichoderma reesei RUT C-30 PE=4 SV=1	Q	Secondary metabolites biosynthesis, transport and catabolism	gi|589105553|ref|XP_006964799.1| predicted protein [Trichoderma reesei QM6a]
110708	fgenesh5_pg.C_scaffold_22000021	27	35	118	92	0.703445	0.975945	3.31799	2.55451	0.00988653	1.76601	up	--	--	Molecular Function: oxidoreductase activity (GO:0016491);; Molecular Function: flavin adenine dinucleotide binding (GO:0050660);; Biological Process: oxidation-reduction process (GO:0055114);;	--	--	--	--	FAD binding domain	Predicted protein {ECO:0000313|EMBL:EGR45653.1} OS=Hypocrea jecorina (strain QM6a) PE=4 SV=1	R	General function prediction only	gi|589112539|ref|XP_006968292.1| predicted protein [Trichoderma reesei QM6a]
78639	estExt_GeneWisePlus.C_110182	362	556	1170	890	5.36561	9.3585	19.893	14.4983	0.00468282	1.17306	up	--	--	--	--	--	--	--	Eukaryotic aspartyl protease	Putative uncharacterized protein {ECO:0000313|EMBL:EGR48055.1} OS=Hypocrea jecorina (strain QM6a) PE=4 SV=1	R	General function prediction only	gi|589108161|ref|XP_006966103.1| Hypothetical protein TRIREDRAFT_78639 [Trichoderma reesei QM6a]
21876	estExt_fgenesh1_pm.C_50041	152	155	22	75	7.39109	9.19933	1.29876	4.2167	0.00432068	-1.66032	down	[CR]	Energy production and conversion;; General function prediction only	Molecular Function: 4-hydroxy-tetrahydrodipicolinate reductase (GO:0008839);; Biological Process: lysine biosynthetic process via diaminopimelate (GO:0009089);; Biological Process: oxidation-reduction process (GO:0055114);;	--	--	[CR]	Energy production and conversion;; General function prediction only	Zinc-binding dehydrogenase;; Zinc-binding dehydrogenase;; Alcohol dehydrogenase GroES-like domain;; NADH(P)-binding;; Dihydrodipicolinate reductase, N-terminus	NAD(P)-binding protein {ECO:0000313|EMBL:ETS03699.1} OS=Trichoderma reesei RUT C-30 PE=4 SV=1	C	Energy production and conversion	gi|589103035|ref|XP_006963540.1| predicted protein [Trichoderma reesei QM6a]
59119	e_gw1.5.665.1	0	0	50	48	6.27e-05	0.0375973	2.00322	1.98041	5.45e-08	Inf	up	[FR]	Nucleotide transport and metabolism;; General function prediction only	Molecular Function: hydrolase activity (GO:0016787);;	--	--	--	--	Amidohydrolase;; Amidohydrolase family;; Amidohydrolase family	Metallo-dependent hydrolase {ECO:0000313|EMBL:ETS03638.1} OS=Trichoderma reesei RUT C-30 PE=4 SV=1	R	General function prediction only	gi|589103199|ref|XP_006963622.1| predicted protein [Trichoderma reesei QM6a]
54036	e_gw1.1.1436.1	416	416	852	922	14.7061	15.7687	32.0575	34.1471	0.000555798	1.09613	up	[GEPR]	Carbohydrate transport and metabolism;; Amino acid transport and metabolism;; Inorganic ion transport and metabolism;; General function prediction only	Cellular Component: integral component of membrane (GO:0016021);; Biological Process: transmembrane transport (GO:0055085);;	--	--	[R]	General function prediction only	Major Facilitator Superfamily	MFS general substrate transporter {ECO:0000313|EMBL:ETR99842.1} OS=Trichoderma reesei RUT C-30 PE=4 SV=1	R	General function prediction only	gi|589098961|ref|XP_006961503.1| predicted protein [Trichoderma reesei QM6a]
123509	estExt_fgenesh5_pg.C_230003	358	309	175	99	11.5208	10.5481	6.09136	3.39627	0.00294369	-1.27932	down	--	--	Molecular Function: sequence-specific DNA binding RNA polymerase II transcription factor activity (GO:0000981);; Cellular Component: nucleus (GO:0005634);; Biological Process: regulation of transcription, DNA-templated (GO:0006355);; Molecular Function: zinc ion binding (GO:0008270);;	--	--	--	--	Fungal specific transcription factor domain;; Fungal Zn(2)-Cys(6) binuclear cluster domain	Predicted protein {ECO:0000313|EMBL:EGR45579.1} OS=Hypocrea jecorina (strain QM6a) PE=4 SV=1	S	Function unknown	gi|589112965|ref|XP_006968505.1| predicted protein [Trichoderma reesei QM6a]
67541	e_gw1.22.184.1	11	11	567	531	0.394723	0.412416	21.0902	19.5361	1.56e-35	5.64531	up	[GEPR]	Carbohydrate transport and metabolism;; Amino acid transport and metabolism;; Inorganic ion transport and metabolism;; General function prediction only	Cellular Component: integral component of membrane (GO:0016021);; Molecular Function: transmembrane transporter activity (GO:0022857);; Biological Process: transmembrane transport (GO:0055085);;	K08141|0|tre:TRIREDRAFT_67541|hypothetical protein; K08141 MFS transporter, SP family, general alpha glucoside:H+ symporter (A)	--	[R]	General function prediction only	Sugar (and other) transporter;; Major Facilitator Superfamily	General substrate transporter {ECO:0000313|EMBL:ETS01860.1} OS=Trichoderma reesei RUT C-30 PE=3 SV=1	S	Function unknown	gi|589112695|ref|XP_006968370.1| predicted protein [Trichoderma reesei QM6a]
123471	estExt_fgenesh5_pg.C_220060	2367	3344	5871	6623	93.4564	130.696	231.103	266.327	0.000131645	1.13514	up	[E]	Amino acid transport and metabolism	Molecular Function: catalytic activity (GO:0003824);;	K01655|0|tre:TRIREDRAFT_123471|homocitrate synthase; K01655 homocitrate synthase [EC:2.3.3.14] (A)	Lysine biosynthesis (ko00300);; Pyruvate metabolism (ko00620);; 2-Oxocarboxylic acid metabolism (ko01210);; Biosynthesis of amino acids (ko01230)	[E]	Amino acid transport and metabolism	HMGL-like	Homocitrate synthase {ECO:0000313|EMBL:ETS01854.1} OS=Trichoderma reesei RUT C-30 PE=3 SV=1	K	Transcription	gi|589112689|ref|XP_006968367.1| homocitrate synthase [Trichoderma reesei QM6a]
124113	estExt_fgenesh5_pg.C_340032	1036	936	2411	2102	29.4133	29.376	73.997	65.6676	9.65e-06	1.19805	up	--	--	--	--	--	--	--	--	Integral membrane protein {ECO:0000313|EMBL:ETR97212.1} OS=Trichoderma reesei RUT C-30 PE=4 SV=1	S	Function unknown	gi|589115135|ref|XP_006969590.1| GPCR, PTH11-type [Trichoderma reesei QM6a]
5345	fgenesh1_pm.C_scaffold_22000038	137	71	858	845	3.69532	1.83336	22.2572	21.0129	2.12e-20	3.03365	up	[C]	Energy production and conversion	Molecular Function: oxidoreductase activity (GO:0016491);; Molecular Function: flavin adenine dinucleotide binding (GO:0050660);; Biological Process: oxidation-reduction process (GO:0055114);;	--	--	--	--	FAD binding domain;; Berberine and berberine like	Predicted protein {ECO:0000313|EMBL:EGR45684.1} OS=Hypocrea jecorina (strain QM6a) PE=4 SV=1	C	Energy production and conversion	gi|589112483|ref|XP_006968264.1| predicted protein [Trichoderma reesei QM6a]
54972	e_gw1.1.336.1	178	178	68	41	1.75397	1.84392	0.742083	0.421654	0.00176836	-1.70261	down	[GEPR]	Carbohydrate transport and metabolism;; Amino acid transport and metabolism;; Inorganic ion transport and metabolism;; General function prediction only	Cellular Component: integral component of membrane (GO:0016021);; Biological Process: transmembrane transport (GO:0055085);;	--	--	[R]	General function prediction only	Major Facilitator Superfamily	Predicted protein {ECO:0000313|EMBL:EGR52428.1} OS=Hypocrea jecorina (strain QM6a) PE=4 SV=1	R	General function prediction only	gi|589098647|ref|XP_006961346.1| predicted protein [Trichoderma reesei QM6a]
76238	estExt_GeneWisePlus.C_50107	42895	50485	19915	17772	664.508	789.861	314.82	284.529	0.000347266	-1.30392	down	[P]	Inorganic ion transport and metabolism	--	K01535|0|tre:TRIREDRAFT_76238|hypothetical protein; K01535 H+-transporting ATPase [EC:3.6.3.6] (A)	Oxidative phosphorylation (ko00190)	[P]	Inorganic ion transport and metabolism	E1-E2 ATPase;; haloacid dehalogenase-like hydrolase;; haloacid dehalogenase-like hydrolase;; Cation transporter/ATPase, N-terminus	Predicted protein {ECO:0000313|EMBL:EGR50308.1} OS=Hypocrea jecorina (strain QM6a) PE=3 SV=1	P	Inorganic ion transport and metabolism	gi|589103575|ref|XP_006963810.1| predicted protein [Trichoderma reesei QM6a]
46446	estExt_Genewise1.C_50255	11330	13699	5047	4227	149.935	175.329	66.4296	55.5875	5.05e-06	-1.42692	down	--	--	--	--	--	[R]	General function prediction only	Arrestin (or S-antigen), C-terminal domain;; Arrestin (or S-antigen), N-terminal domain	Predicted protein {ECO:0000313|EMBL:EGR50344.1} (Fragment) OS=Hypocrea jecorina (strain QM6a) PE=4 SV=1	R	General function prediction only	gi|589103111|ref|XP_006963578.1| predicted protein [Trichoderma reesei QM6a]
33723	gw1.24.145.1	127	234	34	18	1.58991	3.22083	0.806134	0.229448	0.00524326	-2.78673	down	[R]	General function prediction only	--	--	--	[R]	General function prediction only	Ankyrin repeat;; Ankyrin repeats (many copies);; Ankyrin repeats (3 copies);; Ankyrin repeats (many copies);; Ankyrin repeat	Predicted protein {ECO:0000313|EMBL:EGR45413.1} (Fragment) OS=Hypocrea jecorina (strain QM6a) PE=4 SV=1	R	General function prediction only	gi|589113101|ref|XP_006968573.1| predicted protein [Trichoderma reesei QM6a]
46819	estExt_Genewise1.C_60010	40	69	945	846	1.26456	2.44528	32.3716	29.7898	8.06e-32	4.04568	up	[GEPR]	Carbohydrate transport and metabolism;; Amino acid transport and metabolism;; Inorganic ion transport and metabolism;; General function prediction only	Cellular Component: integral component of membrane (GO:0016021);; Molecular Function: transmembrane transporter activity (GO:0022857);; Biological Process: transmembrane transport (GO:0055085);;	--	--	[R]	General function prediction only	Sugar (and other) transporter;; Major Facilitator Superfamily	General substrate transporter {ECO:0000313|EMBL:ETS03171.1} OS=Trichoderma reesei RUT C-30 PE=3 SV=1	R	General function prediction only	gi|589104057|ref|XP_006964051.1| predicted protein [Trichoderma reesei QM6a]
57179	e_gw1.3.210.1	32	9	457	385	1.41136	0.434217	22.4327	18.4165	2.85e-22	4.3578	up	[R]	General function prediction only	--	K15532|0|tre:TRIREDRAFT_57179|hypothetical protein; K15532 unsaturated rhamnogalacturonyl hydrolase [EC:3.2.1.172] (A)	--	--	--	Glycosyl Hydrolase Family 88	Family 88 putative glycosyl hydrolase {ECO:0000313|EMBL:ETS04892.1} OS=Trichoderma reesei RUT C-30 PE=4 SV=1	R	General function prediction only	gi|589101585|ref|XP_006962815.1| predicted protein [Trichoderma reesei QM6a]
28928	gw1.1.499.1	1700	1463	3146	3495	81.774	69.1432	151.796	172.634	0.000118648	1.07295	up	[OC]	Posttranslational modification, protein turnover, chaperones;; Energy production and conversion	Biological Process: cell redox homeostasis (GO:0045454);;	K09584|0|tre:TRIREDRAFT_28928|ER-resident thioredoxin protein; K09584 protein disulfide-isomerase A6 [EC:5.3.4.1] (A)	Protein processing in endoplasmic reticulum (ko04141)	[O]	Posttranslational modification, protein turnover, chaperones	Thioredoxin;; Thioredoxin-like domain;; Thioredoxin-like domain	Thioredoxin-domain-containing protein {ECO:0000313|EMBL:ETS06761.1} OS=Trichoderma reesei RUT C-30 PE=4 SV=1	O	Posttranslational modification, protein turnover, chaperones	gi|572283787|gb|ETS06761.1| thioredoxin-domain-containing protein [Trichoderma reesei RUT C-30]
112520	fgenesh5_pg.C_scaffold_43000003	800	575	1655	1340	38.2636	24.9867	64.6267	62.6829	0.000355631	1.12556	up	--	--	--	--	--	--	--	--	Uncharacterized protein {ECO:0000313|EMBL:ETR96828.1} OS=Trichoderma reesei RUT C-30 PE=4 SV=1	T	Signal transduction mechanisms	gi|589115703|ref|XP_006969874.1| predicted protein [Trichoderma reesei QM6a]
75383	estExt_GeneWisePlus.C_30561	2344	2391	468	569	102.571	107.187	20.781	25.7997	8.56e-17	-2.18728	down	[IQR]	Lipid transport and metabolism;; Secondary metabolites biosynthesis, transport and catabolism;; General function prediction only	Molecular Function: catalytic activity (GO:0003824);; Molecular Function: coenzyme binding (GO:0050662);;	--	--	[R]	General function prediction only	short chain dehydrogenase;; Enoyl-(Acyl carrier protein) reductase;; KR domain;; NAD dependent epimerase/dehydratase family;; PA domain	NAD(P)-binding protein {ECO:0000313|EMBL:ETS04560.1} OS=Trichoderma reesei RUT C-30 PE=3 SV=1	Q	Secondary metabolites biosynthesis, transport and catabolism	gi|589101831|ref|XP_006962938.1| predicted protein [Trichoderma reesei QM6a]
73643	estExt_GeneWisePlus.C_10274	19905	18529	177532	239599	897.858	854.887	7946.32	11035.6	4e-14	3.44297	up	--	--	Molecular Function: hydrolase activity, hydrolyzing O-glycosyl compounds (GO:0004553);; Cellular Component: extracellular region (GO:0005576);; Biological Process: carbohydrate metabolic process (GO:0005975);; Molecular Function: cellulose binding (GO:0030248);;	--	--	--	--	Glycosyl hydrolase family 61;; Fungal cellulose binding domain	Endoglucanase-4 {ECO:0000313|EMBL:ETS06300.1} OS=Trichoderma reesei RUT C-30 PE=4 SV=1	G	Carbohydrate transport and metabolism	gi|589099089|ref|XP_006961567.1| glycoside hydrolase family 61 [Trichoderma reesei QM6a]
119600	estExt_fgenesh5_pg.C_10157	2414	2371	5569	5934	82.3801	82.6157	194.847	208.335	9.88e-06	1.26913	up	--	--	Molecular Function: dolichyl-diphosphooligosaccharide-protein glycotransferase activity (GO:0004579);; Cellular Component: endoplasmic reticulum (GO:0005783);; Biological Process: protein glycosylation (GO:0006486);; Cellular Component: integral component of membrane (GO:0016021);;	K12666|0|tre:TRIREDRAFT_119600|hypothetical protein; K12666 oligosaccharyltransferase complex subunit alpha (ribophorin I) (A)	N-Glycan biosynthesis (ko00510);; Various types of N-glycan biosynthesis (ko00513);; Protein processing in endoplasmic reticulum (ko04141)	[O]	Posttranslational modification, protein turnover, chaperones	Ribophorin I	Dolichyl-diphosphooligosaccharide--protein glycosyltransferase subunit 1 {ECO:0000256|RuleBase:RU361143} OS=Trichoderma reesei RUT C-30 PE=3 SV=1	O	Posttranslational modification, protein turnover, chaperones	gi|589098289|ref|XP_006961167.1| predicted protein [Trichoderma reesei QM6a]
53153	e_gw1.1.2061.1	473	333	159	153	20.9423	16.4061	7.71847	6.31979	0.00412189	-1.36726	down	[O]	Posttranslational modification, protein turnover, chaperones	Molecular Function: protein binding (GO:0005515);;	--	--	--	--	Glutathione S-transferase, N-terminal domain;; Glutathione S-transferase, N-terminal domain	Predicted protein {ECO:0000313|EMBL:EGR52654.1} (Fragment) OS=Hypocrea jecorina (strain QM6a) PE=4 SV=1	S	Function unknown	gi|589099013|ref|XP_006961529.1| predicted protein [Trichoderma reesei QM6a]
82208	estExt_GeneWisePlus.C_330006	29	36	264	208	0.197738	0.257512	1.91753	1.46858	1.08e-08	2.86597	up	[Q]	Secondary metabolites biosynthesis, transport and catabolism	Biological Process: metabolic process (GO:0008152);; Biological Process: biosynthetic process (GO:0009058);; Molecular Function: transferase activity, transferring acyl groups other than amino-acyl groups (GO:0016747);; Molecular Function: hydrolase activity, acting on ester bonds (GO:0016788);;	--	--	[I]	Lipid transport and metabolism	Beta-ketoacyl synthase, N-terminal domain;; Acyl transferase domain;; Beta-ketoacyl synthase, C-terminal domain;; Phosphopantetheine attachment site;; Thioesterase domain;; Polyketide synthase dehydratase;; Alpha/beta hydrolase family;; Alpha/beta hydrolase family;; Thiolase, N-terminal domain	Putative polyketide synthase {ECO:0000313|EMBL:ETR97354.1} OS=Trichoderma reesei RUT C-30 PE=4 SV=1	I	Lipid transport and metabolism	gi|589115029|ref|XP_006969537.1| predicted protein [Trichoderma reesei QM6a]
59082	e_gw1.5.233.1	1327	1450	547	825	25.9983	27.1377	12.1655	20.2296	0.00054496	-1.01359	down	[G]	Carbohydrate transport and metabolism	Biological Process: carbohydrate metabolic process (GO:0005975);;	K01183|0|tre:TRIREDRAFT_59082|chi18-2; glycoside hydrolase family 18, chitinase; K01183 chitinase [EC:3.2.1.14] (A)	Amino sugar and nucleotide sugar metabolism (ko00520)	[G]	Carbohydrate transport and metabolism	Glycosyl hydrolases family 18	Glycoside hydrolase family 18, chitinase {ECO:0000313|EMBL:EGR50403.1} OS=Hypocrea jecorina (strain QM6a) PE=3 SV=1	G	Carbohydrate transport and metabolism	gi|589103733|ref|XP_006963889.1| glycoside hydrolase family 18, chitinase [Trichoderma reesei QM6a]
0	Trichodermareesei_newGene_1440	642	1175	122	119	31.6368	59.2439	6.18427	6.26481	0.00257645	-2.90699	down	--	--	--	--	--	--	--	--	Uncharacterized protein {ECO:0000313|EMBL:ETR99571.1} OS=Trichoderma reesei RUT C-30 PE=4 SV=1	R	General function prediction only	gi|572276222|gb|ETR99571.1| hypothetical protein M419DRAFT_102247 [Trichoderma reesei RUT C-30]
1992	fgenesh1_pm.C_scaffold_1000326	0	2	37	31	9.42e-76	0.407976	5.00676	4.43596	9.57e-05	5.10362	up	[R]	General function prediction only	--	K06950|3.13963e-152|tre:TRIREDRAFT_1992|hypothetical protein; K06950 uncharacterized protein (A)	--	--	--	HD domain	Hydrolase {ECO:0000313|EMBL:ETS06768.1} OS=Trichoderma reesei RUT C-30 PE=4 SV=1	S	Function unknown	gi|589097831|ref|XP_006960938.1| predicted protein [Trichoderma reesei QM6a]
123260	estExt_fgenesh5_pg.C_190147	210	264	14	33	12.6824	17.0361	0.941226	2.16061	1.04e-10	-3.33049	down	--	--	--	--	--	--	--	--	Predicted protein {ECO:0000313|EMBL:EGR46179.1} OS=Hypocrea jecorina (strain QM6a) PE=4 SV=1	S	Function unknown	gi|589111625|ref|XP_006967835.1| predicted protein [Trichoderma reesei QM6a]
103149	fgenesh5_pg.C_scaffold_1000782	7999	12032	1680	1539	82.7861	130.658	19.3109	16.7598	6.26e-06	-2.63105	down	[O]	Posttranslational modification, protein turnover, chaperones	Molecular Function: ATP binding (GO:0005524);;	--	--	[O]	Posttranslational modification, protein turnover, chaperones	ATPase family associated with various cellular activities (AAA)	Predicted protein {ECO:0000313|EMBL:EGR53031.1} OS=Hypocrea jecorina (strain QM6a) PE=4 SV=1	O	Posttranslational modification, protein turnover, chaperones	gi|589099651|ref|XP_006961848.1| predicted protein [Trichoderma reesei QM6a]
71170	e_gw1.69.4.1	0	11	689	531	0.00015618	0.31696	19.0987	14.3535	3.75e-33	6.80955	up	--	--	Molecular Function: oxidoreductase activity (GO:0016491);; Biological Process: oxidation-reduction process (GO:0055114);;	--	--	--	--	FAD dependent oxidoreductase	Uncharacterized protein {ECO:0000313|EMBL:ETR96671.1} OS=Trichoderma reesei RUT C-30 PE=4 SV=1	S	Function unknown	gi|589116001|ref|XP_006970023.1| predicted protein [Trichoderma reesei QM6a]
80584	estExt_GeneWisePlus.C_190174	1278	1412	3019	3245	52.7647	59.9269	129.305	139.438	6.78e-06	1.22386	up	--	--	Cellular Component: endoplasmic reticulum membrane (GO:0005789);; Biological Process: protein N-linked glycosylation via asparagine (GO:0018279);;	K12670|0|tre:TRIREDRAFT_80584|hypothetical protein; K12670 oligosaccharyltransferase complex subunit beta (A)	N-Glycan biosynthesis (ko00510);; Various types of N-glycan biosynthesis (ko00513);; Protein processing in endoplasmic reticulum (ko04141)	[O]	Posttranslational modification, protein turnover, chaperones	Oligosaccharyltransferase 48 kDa subunit beta	Dolichyl-diphosphooligosaccharide--protein glycosyltransferase subunit WBP1 {ECO:0000256|RuleBase:RU361142} OS=Trichoderma reesei RUT C-30 PE=3 SV=1	O	Posttranslational modification, protein turnover, chaperones	gi|589111759|ref|XP_006967902.1| predicted protein [Trichoderma reesei QM6a]
22284	estExt_fgenesh1_pm.C_90040	6632	8112	22748	25745	195.643	272.887	798.074	852.677	3.22e-07	1.72253	up	[G]	Carbohydrate transport and metabolism	--	--	--	[PT]	Inorganic ion transport and metabolism;; Signal transduction mechanisms	SMP-30/Gluconolaconase/LRE-like region	Uncharacterized protein {ECO:0000313|EMBL:ETS01434.1} OS=Trichoderma reesei RUT C-30 PE=4 SV=1	PT	Inorganic ion transport and metabolism;; Signal transduction mechanisms	gi|589106409|ref|XP_006965227.1| predicted protein [Trichoderma reesei QM6a]
4626	fgenesh1_pm.C_scaffold_14000037	5038	4573	2050	1931	43.3249	44.4956	20.5974	17.5706	6.66e-06	-1.26806	down	[R]	General function prediction only	--	--	--	[R]	General function prediction only	C2 domain	Predicted protein {ECO:0000313|EMBL:EGR47173.1} OS=Hypocrea jecorina (strain QM6a) PE=4 SV=1	R	General function prediction only	gi|589109345|ref|XP_006966695.1| predicted protein [Trichoderma reesei QM6a]
111122	fgenesh5_pg.C_scaffold_24000110	7	7	80	66	0.342911	0.37247	3.43019	2.52504	4.36e-05	3.3868	up	--	--	--	--	--	--	--	--	Predicted protein {ECO:0000313|EMBL:EGR45419.1} OS=Hypocrea jecorina (strain QM6a) PE=4 SV=1	S	Function unknown	gi|589113185|ref|XP_006968615.1| predicted protein [Trichoderma reesei QM6a]
50894	estExt_Genewise1.C_190306	15737	16129	74196	68428	491.18	513.196	2401.1	2227.19	4.21e-10	2.16638	up	[GEPR]	Carbohydrate transport and metabolism;; Amino acid transport and metabolism;; Inorganic ion transport and metabolism;; General function prediction only	Cellular Component: integral component of membrane (GO:0016021);; Molecular Function: transmembrane transporter activity (GO:0022857);; Biological Process: transmembrane transport (GO:0055085);;	--	--	[R]	General function prediction only	Sugar (and other) transporter;; Major Facilitator Superfamily	General substrate transporter {ECO:0000313|EMBL:ETR99381.1} OS=Trichoderma reesei RUT C-30 PE=3 SV=1	R	General function prediction only	gi|589111823|ref|XP_006967934.1| predicted protein [Trichoderma reesei QM6a]
36335	gw1.3.660.1	515	718	269	178	6.42019	9.2494	3.50798	2.29525	0.00126067	-1.45712	down	--	--	Molecular Function: DNA binding (GO:0003677);; Cellular Component: nucleus (GO:0005634);; Biological Process: transcription, DNA-templated (GO:0006351);; Molecular Function: zinc ion binding (GO:0008270);;	--	--	--	--	Fungal specific transcription factor domain;; Fungal Zn(2)-Cys(6) binuclear cluster domain	Uncharacterized protein {ECO:0000313|EMBL:ETS04828.1} (Fragment) OS=Trichoderma reesei RUT C-30 PE=4 SV=1	S	Function unknown	gi|589101041|ref|XP_006962543.1| predicted protein [Trichoderma reesei QM6a]
34985	gw1.8.435.1	473	271	1825	1764	6.38698	3.86298	26.3737	24.8838	6.07e-17	2.27102	up	[L]	Replication, recombination and repair	--	K00558|0|tre:TRIREDRAFT_34985|hypothetical protein; K00558 DNA (cytosine-5)-methyltransferase 1 [EC:2.1.1.37] (A)	Cysteine and methionine metabolism (ko00270)	--	--	C-5 cytosine-specific DNA methylase;; BAH domain	S-adenosyl-L-methionine-dependent methyltransferase {ECO:0000313|EMBL:ETS02468.1} (Fragment) OS=Trichoderma reesei RUT C-30 PE=4 SV=1	H	Coenzyme transport and metabolism	gi|589105675|ref|XP_006964860.1| predicted protein [Trichoderma reesei QM6a]
121661	estExt_fgenesh5_pg.C_80303	1448	1571	4577	3767	84.8469	88.174	247.65	213.361	5.67e-08	1.47148	up	[G]	Carbohydrate transport and metabolism	Biological Process: carbohydrate metabolic process (GO:0005975);; Molecular Function: isomerase activity (GO:0016853);;	K01785|0|tre:TRIREDRAFT_121661|aldose-1-epimerase; K01785 aldose 1-epimerase [EC:5.1.3.3] (A)	Glycolysis / Gluconeogenesis (ko00010);; Galactose metabolism (ko00052)	[G]	Carbohydrate transport and metabolism	Aldose 1-epimerase	Putative aldose-1-epimerase {ECO:0000313|EMBL:ETS02420.1} OS=Trichoderma reesei RUT C-30 PE=4 SV=1	G	Carbohydrate transport and metabolism	gi|589105943|ref|XP_006964994.1| aldose-1-epimerase [Trichoderma reesei QM6a]
75421	estExt_GeneWisePlus.C_30650	1725	1719	4805	4060	31.2291	31.3218	87.0296	74.35	6.85e-07	1.3683	up	--	--	Molecular Function: mannosyltransferase activity (GO:0000030);; Biological Process: protein O-linked glycosylation (GO:0006493);; Cellular Component: membrane (GO:0016020);;	K00728|0|tre:TRIREDRAFT_75421|pmt1; glycosyltransferase; K00728 dolichyl-phosphate-mannose-protein mannosyltransferase [EC:2.4.1.109] (A)	Other types of O-glycan biosynthesis (ko00514)	[O]	Posttranslational modification, protein turnover, chaperones	Dolichyl-phosphate-mannose-protein mannosyltransferase;; MIR domain	Mannosyltransferase PMTI {ECO:0000313|EMBL:ETS04493.1} OS=Trichoderma reesei RUT C-30 PE=4 SV=1	O	Posttranslational modification, protein turnover, chaperones	gi|589101885|ref|XP_006962965.1| glycosyltransferase [Trichoderma reesei QM6a]
121856	estExt_fgenesh5_pg.C_90250	3112	3048	352	384	129.392	126.845	14.4635	16.2163	8.9e-31	-3.06151	down	[ER]	Amino acid transport and metabolism;; General function prediction only	--	K00457|0|tre:TRIREDRAFT_121856|tr42600; 4-hydroxyphenylpyruvate dioxygenase; K00457 4-hydroxyphenylpyruvate dioxygenase [EC:1.13.11.27] (A)	Ubiquinone and other terpenoid-quinone biosynthesis (ko00130);; Tyrosine metabolism (ko00350);; Phenylalanine metabolism (ko00360)	[E]	Amino acid transport and metabolism	Glyoxalase/Bleomycin resistance protein/Dioxygenase superfamily;; Glyoxalase/Bleomycin resistance protein/Dioxygenase superfamily;; Glyoxalase-like domain;; Glyoxalase-like domain	4-hydroxyphenylpyruvate dioxygenase {ECO:0000256|PIRNR:PIRNR009283} OS=Trichoderma reesei RUT C-30 PE=3 SV=1	E	Amino acid transport and metabolism	gi|589106951|ref|XP_006965498.1| 4-hydroxyphenylpyruvate dioxygenase [Trichoderma reesei QM6a]
121605	estExt_fgenesh5_pg.C_80174	2849	1860	8027	8486	123.547	88.4272	396.613	393.28	2.71e-10	1.81146	up	--	--	--	--	--	--	--	--	Uncharacterized protein {ECO:0000313|EMBL:EHK23376.1} (Fragment) OS=Hypocrea virens (strain Gv29-8 / FGSC 10586) PE=4 SV=1	--	--	--
109960	fgenesh5_pg.C_scaffold_18000057	93	191	10	12	8.51524	17.919	0.994961	1.27425	0.00431756	-3.68266	down	--	--	--	--	--	--	--	--	Predicted protein {ECO:0000313|EMBL:EGR46326.1} OS=Hypocrea jecorina (strain QM6a) PE=4 SV=1	R	General function prediction only	gi|589111195|ref|XP_006967620.1| predicted protein [Trichoderma reesei QM6a]
121702	estExt_fgenesh5_pg.C_80392	82	45	300	240	1.77827	1.08881	6.73811	5.40814	5.76e-06	2.08908	up	--	--	--	--	--	--	--	WSC domain	Predicted protein {ECO:0000313|EMBL:EGR49223.1} OS=Hypocrea jecorina (strain QM6a) PE=4 SV=1	R	General function prediction only	gi|589106325|ref|XP_006965185.1| predicted protein [Trichoderma reesei QM6a]
109379	fgenesh5_pg.C_scaffold_15000181	117	115	28	29	9.01048	9.02085	2.14645	2.28894	0.00191847	-2.02132	down	[IQR]	Lipid transport and metabolism;; Secondary metabolites biosynthesis, transport and catabolism;; General function prediction only	--	--	--	[Q]	Secondary metabolites biosynthesis, transport and catabolism	short chain dehydrogenase;; NAD dependent epimerase/dehydratase family;; KR domain	NAD(P)-binding protein {ECO:0000313|EMBL:ETR99666.1} OS=Trichoderma reesei RUT C-30 PE=4 SV=1	Q	Secondary metabolites biosynthesis, transport and catabolism	gi|589110015|ref|XP_006967030.1| predicted protein [Trichoderma reesei QM6a]
120807	estExt_fgenesh5_pg.C_40466	4112	4899	10550	10103	94.7696	117.113	254.932	242.873	0.000131645	1.20165	up	[R]	General function prediction only	Molecular Function: oligosaccharyl transferase activity (GO:0004576);; Biological Process: protein glycosylation (GO:0006486);; Cellular Component: membrane (GO:0016020);;	K07151|0|tre:TRIREDRAFT_120807|glycosyltransferase family 66; K07151 dolichyl-diphosphooligosaccharide--protein glycosyltransferase [EC:2.4.99.18] (A)	N-Glycan biosynthesis (ko00510);; Various types of N-glycan biosynthesis (ko00513);; Protein processing in endoplasmic reticulum (ko04141)	[O]	Posttranslational modification, protein turnover, chaperones	Oligosaccharyl transferase STT3 subunit	Oligosaccharyl transferase STT3 subunit {ECO:0000313|EMBL:ETS05733.1} OS=Trichoderma reesei RUT C-30 PE=4 SV=1	O	Posttranslational modification, protein turnover, chaperones	gi|589102921|ref|XP_006963483.1| glycosyltransferase family 66 [Trichoderma reesei QM6a]
76324	estExt_GeneWisePlus.C_50305	1515	1832	494	616	32.1152	38.5855	10.5544	13.3768	6.16e-09	-1.58769	down	[I]	Lipid transport and metabolism	Molecular Function: catalytic activity (GO:0003824);; Biological Process: metabolic process (GO:0008152);;	K01907|0|tre:TRIREDRAFT_76324|hypothetical protein; K01907 acetoacetyl-CoA synthetase [EC:6.2.1.16] (A)	Valine, leucine and isoleucine degradation (ko00280);; Butanoate metabolism (ko00650)	[I]	Lipid transport and metabolism	AMP-binding enzyme;; AMP-binding enzyme C-terminal domain	Acetoacetate-CoA ligase {ECO:0000313|EMBL:ETS03775.1} OS=Trichoderma reesei RUT C-30 PE=4 SV=1	I	Lipid transport and metabolism	gi|589103299|ref|XP_006963672.1| predicted protein [Trichoderma reesei QM6a]
4146	fgenesh1_pm.C_scaffold_10000124	1121	1219	146	129	41.6233	51.2642	6.0937	5.2252	3.96e-24	-3.08432	down	[HC]	Coenzyme transport and metabolism;; Energy production and conversion	Molecular Function: oxidoreductase activity (GO:0016491);; Biological Process: oxidation-reduction process (GO:0055114);; Molecular Function: FAD binding (GO:0071949);;	K00480|0|tre:TRIREDRAFT_4146|hypothetical protein; K00480 salicylate hydroxylase [EC:1.14.13.1] (A)	Degradation of aromatic compounds (ko01220)	[CR]	Energy production and conversion;; General function prediction only	FAD binding domain;; NAD(P)-binding Rossmann-like domain;; FAD dependent oxidoreductase;; Pyridine nucleotide-disulphide oxidoreductase;; FAD binding domain;; Flavin containing amine oxidoreductase	FAD/NAD(P)-binding domain-containing protein {ECO:0000313|EMBL:ETS07173.1} OS=Trichoderma reesei RUT C-30 PE=4 SV=1	R	General function prediction only	gi|589107077|ref|XP_006965561.1| predicted protein [Trichoderma reesei QM6a]
55999	e_gw1.2.890.1	2747	2368	9881	9426	87.7359	78.1328	336.463	321.865	4.66e-11	1.91948	up	--	--	Molecular Function: hydrolase activity, hydrolyzing O-glycosyl compounds (GO:0004553);; Molecular Function: alpha-galactosidase activity (GO:0004557);; Biological Process: carbohydrate metabolic process (GO:0005975);;	K07407|0|tre:TRIREDRAFT_55999|hypothetical protein; K07407 alpha-galactosidase [EC:3.2.1.22] (A)	Galactose metabolism (ko00052);; Glycerolipid metabolism (ko00561);; Sphingolipid metabolism (ko00600);; Glycosphingolipid biosynthesis - globo series (ko00603)	[G]	Carbohydrate transport and metabolism	Melibiase	Alpha-galactosidase {ECO:0000256|RuleBase:RU361168} OS=Trichoderma reesei RUT C-30 PE=3 SV=1	G	Carbohydrate transport and metabolism	gi|589100411|ref|XP_006962228.1| predicted protein [Trichoderma reesei QM6a]
39637	gw1.2.947.1	1392	1562	405	347	76.7059	87.1812	21.9428	20.8645	1.58e-12	-1.96893	down	[P]	Inorganic ion transport and metabolism	Cellular Component: integral component of membrane (GO:0016021);; Biological Process: transmembrane transport (GO:0055085);;	--	--	--	--	Voltage-dependent anion channel	Predicted protein {ECO:0000313|EMBL:EGR51742.1} (Fragment) OS=Hypocrea jecorina (strain QM6a) PE=4 SV=1	P	Inorganic ion transport and metabolism	gi|589099985|ref|XP_006962015.1| predicted protein [Trichoderma reesei QM6a]
81778	estExt_GeneWisePlus.C_270210	2631	2694	802	776	41.4038	45.0033	14.3612	13.2619	2.16e-11	-1.75054	down	--	--	--	--	--	--	--	Domain of unknown function (DUF1793)	Glutaminase GtaA {ECO:0000313|EMBL:ETR98169.1} OS=Trichoderma reesei RUT C-30 PE=4 SV=1	R	General function prediction only	gi|589113917|ref|XP_006968981.1| predicted protein [Trichoderma reesei QM6a]
3405	fgenesh1_pm.C_scaffold_6000153	253688	294428	701754	642727	8391.79	9813.42	22943.4	21495.9	6.87e-06	1.29949	up	[GEPR]	Carbohydrate transport and metabolism;; Amino acid transport and metabolism;; Inorganic ion transport and metabolism;; General function prediction only	Cellular Component: integral component of membrane (GO:0016021);; Molecular Function: transmembrane transporter activity (GO:0022857);; Biological Process: transmembrane transport (GO:0055085);;	--	--	[R]	General function prediction only	Sugar (and other) transporter;; Major Facilitator Superfamily	General substrate transporter {ECO:0000313|EMBL:ETS03552.1} OS=Trichoderma reesei RUT C-30 PE=3 SV=1	R	General function prediction only	gi|572280455|gb|ETS03552.1| general substrate transporter [Trichoderma reesei RUT C-30]
110455	fgenesh5_pg.C_scaffold_20000114	722	668	91	162	63.5354	55.9865	7.90396	14.5156	3.1e-13	-2.45552	down	[IQR]	Lipid transport and metabolism;; Secondary metabolites biosynthesis, transport and catabolism;; General function prediction only	--	--	--	[I]	Lipid transport and metabolism	short chain dehydrogenase;; KR domain	NAD(P)-binding protein {ECO:0000313|EMBL:ETR99103.1} OS=Trichoderma reesei RUT C-30 PE=4 SV=1	Q	Secondary metabolites biosynthesis, transport and catabolism	gi|589112117|ref|XP_006968081.1| predicted protein [Trichoderma reesei QM6a]
59597	e_gw1.6.569.1	57	80	232	225	0.972826	1.40616	4.11205	4.01168	0.000386297	1.74401	up	--	--	--	--	--	--	--	Terpene synthase family, metal binding domain	Predicted protein {ECO:0000313|EMBL:EGR49715.1} OS=Hypocrea jecorina (strain QM6a) PE=4 SV=1	J	Translation, ribosomal structure and biogenesis	gi|589104131|ref|XP_006964088.1| predicted protein [Trichoderma reesei QM6a]
65406	e_gw1.16.441.1	370	489	2512	2406	10.3445	16.7643	71.3103	62.9804	1.25e-21	2.52301	up	--	--	Molecular Function: hydrolase activity, hydrolyzing O-glycosyl compounds (GO:0004553);; Biological Process: carbohydrate metabolic process (GO:0005975);;	--	--	--	--	Glycosyl hydrolases family 16	Uncharacterized protein {ECO:0000313|EMBL:ETS00381.1} (Fragment) OS=Trichoderma reesei RUT C-30 PE=4 SV=1	R	General function prediction only	gi|589110563|ref|XP_006967304.1| predicted protein [Trichoderma reesei QM6a]
63125	e_gw1.11.119.1	1558	1297	4226	3911	40.3103	35.2756	134.968	125.188	1.91e-08	1.51403	up	--	--	--	--	--	--	--	--	Predicted protein {ECO:0000313|EMBL:EGR48112.1} OS=Hypocrea jecorina (strain QM6a) PE=4 SV=1	S	Function unknown	gi|589108265|ref|XP_006966155.1| predicted protein [Trichoderma reesei QM6a]
122523	estExt_fgenesh5_pg.C_130067	11540	11838	2703	2886	274.011	279.553	64.8548	69.3482	4.29e-12	-2.06053	down	--	--	Molecular Function: sequence-specific DNA binding RNA polymerase II transcription factor activity (GO:0000981);; Cellular Component: nucleus (GO:0005634);; Biological Process: regulation of transcription, DNA-templated (GO:0006355);; Molecular Function: zinc ion binding (GO:0008270);;	--	--	--	--	Fungal Zn(2)-Cys(6) binuclear cluster domain	Uncharacterized protein {ECO:0000313|EMBL:ETS00968.1} OS=Trichoderma reesei RUT C-30 PE=4 SV=1	K	Transcription	gi|589109183|ref|XP_006966614.1| N-terminal fungal transcription regulatory domain-containing protein [Trichoderma reesei QM6a]
41501	gw1.29.224.1	171	179	64	56	21.113	24.0598	8.32921	7.47331	0.00527085	-1.53984	down	--	--	--	--	--	--	--	Mid2 like cell wall stress sensor	Uncharacterized protein {ECO:0000313|EMBL:ETR97744.1} (Fragment) OS=Trichoderma reesei RUT C-30 PE=4 SV=1	R	General function prediction only	gi|589114321|ref|XP_006969183.1| predicted protein [Trichoderma reesei QM6a]
105444	fgenesh5_pg.C_scaffold_5000229	263	238	2675	2152	26.9518	26.1109	284.469	235.987	2.26e-22	3.27203	up	--	--	--	--	--	--	--	--	Uncharacterized protein {ECO:0000313|EMBL:ETS03805.1} OS=Trichoderma reesei RUT C-30 PE=4 SV=1	R	General function prediction only	gi|589103689|ref|XP_006963867.1| predicted protein [Trichoderma reesei QM6a]
122879	estExt_fgenesh5_pg.C_160091	2562	3117	6020	5504	33.7321	45.3153	92.7225	90.1826	0.000623531	1.02621	up	--	--	Molecular Function: protein dimerization activity (GO:0046983);;	--	--	[K]	Transcription	Helix-loop-helix DNA-binding domain	Predicted protein {ECO:0000313|EMBL:EGR46848.1} OS=Hypocrea jecorina (strain QM6a) PE=4 SV=1	K	Transcription	gi|589110569|ref|XP_006967307.1| predicted protein [Trichoderma reesei QM6a]
107866	fgenesh5_pg.C_scaffold_10000256	20	25	116	83	0.508793	0.668856	3.11955	2.18354	0.00198562	2.15069	up	--	--	--	--	--	--	--	--	Predicted protein {ECO:0000313|EMBL:EGR48441.1} OS=Hypocrea jecorina (strain QM6a) PE=4 SV=1	S	Function unknown	gi|589107631|ref|XP_006965838.1| predicted protein [Trichoderma reesei QM6a]
72704	kg2.C_scaffold_30000003	2814	2376	12516	13380	70.0382	61.1572	323.377	344.824	1.03e-14	2.32174	up	--	--	Molecular Function: hydrolase activity, hydrolyzing O-glycosyl compounds (GO:0004553);; Biological Process: carbohydrate metabolic process (GO:0005975);;	--	--	--	--	--	Alpha-galactosidase 3 {ECO:0000313|EMBL:ETR97619.1} OS=Trichoderma reesei RUT C-30 PE=4 SV=1	G	Carbohydrate transport and metabolism	gi|589114623|ref|XP_006969334.1| glycoside hydrolase family 27 [Trichoderma reesei QM6a]
50996	estExt_Genewise1.C_200192	4629	6131	1353	2066	49.0676	67.5605	15.5871	23.3131	1.17e-05	-1.64928	down	[R]	General function prediction only	--	--	--	[R]	General function prediction only	C2 domain	Uncharacterized protein {ECO:0000313|EMBL:ETR99104.1} OS=Trichoderma reesei RUT C-30 PE=4 SV=1	R	General function prediction only	gi|589111985|ref|XP_006968015.1| predicted protein [Trichoderma reesei QM6a]
110507	fgenesh5_pg.C_scaffold_20000166	1330	1240	3347	2976	27.7859	28.1685	82.7049	66.4465	1.33e-06	1.30261	up	--	--	Cellular Component: Ino80 complex (GO:0031011);;	K11676|1.37131e-134|tre:TRIREDRAFT_110507|hypothetical protein; K11676 Ino eighty subunit 2 (A)	--	--	--	PAPA-1-like conserved region	Uncharacterized protein {ECO:0000313|EMBL:ETR99047.1} OS=Trichoderma reesei RUT C-30 PE=4 SV=1	S	Function unknown	gi|589112157|ref|XP_006968101.1| predicted protein [Trichoderma reesei QM6a]
104140	fgenesh5_pg.C_scaffold_3000095	713	609	282	355	49.3506	43.3683	19.4924	25.2866	0.00244115	-1.0508	down	[I]	Lipid transport and metabolism	Molecular Function: phosphogluconate dehydrogenase (decarboxylating) activity (GO:0004616);; Molecular Function: NAD binding (GO:0051287);; Biological Process: oxidation-reduction process (GO:0055114);;	--	--	[R]	General function prediction only	NAD binding domain of 6-phosphogluconate dehydrogenase;; NAD-binding of NADP-dependent 3-hydroxyisobutyrate dehydrogenase;; NADP oxidoreductase coenzyme F420-dependent;; Ornithine cyclodeaminase/mu-crystallin family;; lactate/malate dehydrogenase, NAD binding domain	3-hydroxyisobutyrate dehydrogenase {ECO:0000256|RuleBase:RU910714} OS=Trichoderma reesei RUT C-30 PE=3 SV=1	E	Amino acid transport and metabolism	gi|589101637|ref|XP_006962841.1| predicted protein [Trichoderma reesei QM6a]
77577	estExt_GeneWisePlus.C_80473	251	248	112	0	10.6927	10.4322	4.74478	0.000297874	0.00155536	-2.14766	down	--	--	--	K11244|0|tre:TRIREDRAFT_77577|hypothetical protein; K11244 cell wall integrity and stress response component (A)	MAPK signaling pathway - yeast (ko04011)	[GO]	Carbohydrate transport and metabolism;; Posttranslational modification, protein turnover, chaperones	WSC domain	Predicted protein {ECO:0000313|EMBL:EGR49160.1} OS=Hypocrea jecorina (strain QM6a) PE=4 SV=1	R	General function prediction only	gi|589106227|ref|XP_006965136.1| predicted protein [Trichoderma reesei QM6a]
74854	estExt_GeneWisePlus.C_20587	454	899	2085	1843	13.4359	26.5392	60.7283	55.5436	1.01e-06	1.54571	up	[I]	Lipid transport and metabolism	Biological Process: lipid metabolic process (GO:0006629);;	K00507|0|tre:TRIREDRAFT_74854|hypothetical protein; K00507 stearoyl-CoA desaturase (delta-9 desaturase) [EC:1.14.19.1] (A)	Biosynthesis of unsaturated fatty acids (ko01040);; Fatty acid metabolism (ko01212)	[I]	Lipid transport and metabolism	Fatty acid desaturase;; Cytochrome b5-like Heme/Steroid binding domain	Uncharacterized protein {ECO:0000313|EMBL:ETS05372.1} OS=Trichoderma reesei RUT C-30 PE=3 SV=1	I	Lipid transport and metabolism	gi|589100699|ref|XP_006962372.1| predicted protein [Trichoderma reesei QM6a]
76204	estExt_GeneWisePlus.C_50010	70	58	247	268	2.16201	1.94819	8.40171	9.28387	1.73e-05	2.0111	up	[C]	Energy production and conversion	Molecular Function: FMN binding (GO:0010181);; Molecular Function: oxidoreductase activity (GO:0016491);; Biological Process: oxidation-reduction process (GO:0055114);;	--	--	[CR]	Energy production and conversion;; General function prediction only	NADH:flavin oxidoreductase / NADH oxidase family	Predicted protein {ECO:0000313|EMBL:EGR50287.1} OS=Hypocrea jecorina (strain QM6a) PE=4 SV=1	C	Energy production and conversion	gi|589103533|ref|XP_006963789.1| predicted protein [Trichoderma reesei QM6a]
123946	estExt_fgenesh5_pg.C_290010	5876	7310	16432	15888	338.379	420.77	941.643	926.262	9.01e-05	1.29872	up	[IQR]	Lipid transport and metabolism;; Secondary metabolites biosynthesis, transport and catabolism;; General function prediction only	Molecular Function: catalytic activity (GO:0003824);; Molecular Function: coenzyme binding (GO:0050662);;	--	--	[Q]	Secondary metabolites biosynthesis, transport and catabolism	short chain dehydrogenase;; KR domain;; NAD dependent epimerase/dehydratase family;; Polysaccharide biosynthesis protein	Putative NADP(+)-dependent dehydrogenase {ECO:0000313|EMBL:ETR97750.1} OS=Trichoderma reesei RUT C-30 PE=4 SV=1	Q	Secondary metabolites biosynthesis, transport and catabolism	gi|589114329|ref|XP_006969187.1| cellulase signal transduction associated dehydrogenase [Trichoderma reesei QM6a]
123468	estExt_fgenesh5_pg.C_220056	1040	1050	237	299	27.8376	32.3863	7.09859	8.31456	5.15e-11	-1.95966	down	[R]	General function prediction only	Molecular Function: oxidoreductase activity (GO:0016491);; Molecular Function: nitronate monooxygenase activity (GO:0018580);; Biological Process: oxidation-reduction process (GO:0055114);;	K00459|0|tre:TRIREDRAFT_123468|dehydrogenase; K00459 nitronate monooxygenase [EC:1.13.12.16] (A)	Nitrogen metabolism (ko00910)	--	--	Nitronate monooxygenase;; IMP dehydrogenase / GMP reductase domain;; FMN-dependent dehydrogenase	2-nitropropane dioxygenase {ECO:0000313|EMBL:ETS01849.1} OS=Trichoderma reesei RUT C-30 PE=4 SV=1	C	Energy production and conversion	gi|589112557|ref|XP_006968301.1| dehydrogenase [Trichoderma reesei QM6a]
72611	kg2.C_scaffold_3000046	1230	1427	581	439	22.4391	26.1448	10.6378	8.15463	1.46e-06	-1.37585	down	--	--	Molecular Function: sequence-specific DNA binding RNA polymerase II transcription factor activity (GO:0000981);; Cellular Component: nucleus (GO:0005634);; Biological Process: regulation of transcription, DNA-templated (GO:0006355);; Molecular Function: zinc ion binding (GO:0008270);;	--	--	--	--	Fungal Zn(2)-Cys(6) binuclear cluster domain;; Fungal specific transcription factor domain	Uncharacterized protein {ECO:0000313|EMBL:ETS04683.1} OS=Trichoderma reesei RUT C-30 PE=4 SV=1	S	Function unknown	gi|589101727|ref|XP_006962886.1| N-terminal binuclear Zn cluster-containing protein [Trichoderma reesei QM6a]
111742	fgenesh5_pg.C_scaffold_29000012	28	16	85	89	2.03098	1.27476	6.4055	6.83608	0.0071036	1.98415	up	--	--	Molecular Function: sequence-specific DNA binding RNA polymerase II transcription factor activity (GO:0000981);; Cellular Component: nucleus (GO:0005634);; Biological Process: regulation of transcription, DNA-templated (GO:0006355);; Molecular Function: zinc ion binding (GO:0008270);;	--	--	--	--	Fungal Zn(2)-Cys(6) binuclear cluster domain	Uncharacterized protein {ECO:0000313|EMBL:ETR97749.1} OS=Trichoderma reesei RUT C-30 PE=4 SV=1	S	Function unknown	gi|589114433|ref|XP_006969239.1| predicted protein [Trichoderma reesei QM6a]
120961	estExt_fgenesh5_pg.C_50250	576	186	17694	18784	36.0779	11.7707	1101.8	1198.71	2.66e-59	5.57888	up	--	--	--	--	--	--	--	Glycosyl hydrolase family 61	Endoglucanase VII {ECO:0000313|EMBL:ETS03833.1} OS=Trichoderma reesei RUT C-30 PE=4 SV=1	G	Carbohydrate transport and metabolism	gi|589103713|ref|XP_006963879.1| glycoside hydrolase family 61 [Trichoderma reesei QM6a]
61293	e_gw1.8.613.1	167	353	1503	1317	4.62599	11.1224	46.8779	40.0385	9.84e-18	2.44755	up	[I]	Lipid transport and metabolism	Biological Process: metabolic process (GO:0008152);; Molecular Function: hydrolase activity (GO:0016787);;	--	--	[T]	Signal transduction mechanisms	Carboxylesterase family;; alpha/beta hydrolase fold	Putative triacylglycerol lipase {ECO:0000313|EMBL:ETS02498.1} OS=Trichoderma reesei RUT C-30 PE=3 SV=1	R	General function prediction only	gi|589106205|ref|XP_006965125.1| predicted protein [Trichoderma reesei QM6a]
122079	estExt_fgenesh5_pg.C_100220	2450	1534	4522	4567	104.138	67.2203	201.013	206.054	2.32e-05	1.19111	up	[IQR]	Lipid transport and metabolism;; Secondary metabolites biosynthesis, transport and catabolism;; General function prediction only	--	--	--	[R]	General function prediction only	short chain dehydrogenase;; Enoyl-(Acyl carrier protein) reductase;; KR domain	Predicted protein {ECO:0000313|EMBL:EGR48427.1} OS=Hypocrea jecorina (strain QM6a) PE=4 SV=1	Q	Secondary metabolites biosynthesis, transport and catabolism	gi|589107605|ref|XP_006965825.1| predicted protein [Trichoderma reesei QM6a]
53053	e_gw1.1.1931.1	59	24	154	169	4.37187	1.99681	12.2095	13.3599	0.000509271	1.95914	up	--	--	Molecular Function: oxidoreductase activity (GO:0016491);; Biological Process: oxidation-reduction process (GO:0055114);;	--	--	--	--	Taurine catabolism dioxygenase TauD, TfdA family	Predicted protein {ECO:0000313|EMBL:EGR52469.1} OS=Hypocrea jecorina (strain QM6a) PE=4 SV=1	I	Lipid transport and metabolism	gi|589098715|ref|XP_006961380.1| predicted protein [Trichoderma reesei QM6a]
33342	gw1.5.394.1	1283	1071	2547	2584	88.9863	75.9788	193.221	179.312	3.58e-05	1.12698	up	--	--	Molecular Function: dolichyl-diphosphooligosaccharide-protein glycotransferase activity (GO:0004579);; Cellular Component: oligosaccharyltransferase complex (GO:0008250);; Cellular Component: integral component of membrane (GO:0016021);;	K12668|5.21283e-86|tre:TRIREDRAFT_33342|hypothetical protein; K12668 oligosaccharyltransferase complex subunit epsilon (A)	N-Glycan biosynthesis (ko00510);; Various types of N-glycan biosynthesis (ko00513);; Protein processing in endoplasmic reticulum (ko04141)	[DO]	Cell cycle control, cell division, chromosome partitioning;; Posttranslational modification, protein turnover, chaperones	DAD family	Dolichyl-diphosphooligosaccharide--protein glycosyltransferase subunit OST2 {ECO:0000256|RuleBase:RU361136} (Fragment) OS=Hypocrea jecorina (strain QM6a) PE=3 SV=1	DO	Cell cycle control, cell division, chromosome partitioning;; Posttranslational modification, protein turnover, chaperones	gi|589103071|ref|XP_006963558.1| predicted protein [Trichoderma reesei QM6a]
106491	fgenesh5_pg.C_scaffold_7000292	118	117	323	304	4.44714	4.80421	13.2872	12.1679	0.00118203	1.41982	up	--	--	--	--	--	--	--	--	Predicted protein {ECO:0000313|EMBL:EGR49377.1} OS=Hypocrea jecorina (strain QM6a) PE=4 SV=1	S	Function unknown	gi|589105033|ref|XP_006964539.1| predicted protein [Trichoderma reesei QM6a]
56838	e_gw1.3.970.1	207	225	475	557	13.4291	15.2671	32.3844	38.4511	0.000568357	1.26046	up	[IQR]	Lipid transport and metabolism;; Secondary metabolites biosynthesis, transport and catabolism;; General function prediction only	--	--	--	[Q]	Secondary metabolites biosynthesis, transport and catabolism	short chain dehydrogenase	NAD(P)-binding protein {ECO:0000313|EMBL:ETS04685.1} OS=Trichoderma reesei RUT C-30 PE=4 SV=1	Q	Secondary metabolites biosynthesis, transport and catabolism	gi|589101725|ref|XP_006962885.1| predicted protein [Trichoderma reesei QM6a]
2223	fgenesh1_pm.C_scaffold_2000012	139	126	443	532	7.82734	8.00498	27.9927	32.8347	3.26e-07	1.88241	up	[C]	Energy production and conversion	Molecular Function: catalytic activity (GO:0003824);; Biological Process: metabolic process (GO:0008152);; Molecular Function: cofactor binding (GO:0048037);;	K01899|0|tre:TRIREDRAFT_2223|alpha subunit of GDP-forming succinate-CoA ligase; K01899 succinyl-CoA synthetase alpha subunit [EC:6.2.1.4 6.2.1.5] (A)	Citrate cycle (TCA cycle) (ko00020);; Propanoate metabolism (ko00640);; Carbon metabolism (ko01200)	[C]	Energy production and conversion	CoA binding domain;; CoA-ligase;; Succinyl-CoA ligase like flavodoxin domain	Alpha subunit of GDP-forming succinate-CoA ligase {ECO:0000313|EMBL:EGR51604.1} OS=Hypocrea jecorina (strain QM6a) PE=4 SV=1	C	Energy production and conversion	gi|589099831|ref|XP_006961938.1| alpha subunit of GDP-forming succinate-CoA ligase [Trichoderma reesei QM6a]
123992	estExt_fgenesh5_pg.C_290118	14334	12511	284778	315799	486.875	458.091	10210.8	11088.6	3.08e-36	4.48656	up	--	--	Molecular Function: hydrolase activity, hydrolyzing O-glycosyl compounds (GO:0004553);; Cellular Component: extracellular region (GO:0005576);; Biological Process: carbohydrate metabolic process (GO:0005975);; Molecular Function: cellulose binding (GO:0030248);;	--	--	--	--	Fungal cellulose binding domain	Swollenin {ECO:0000313|EMBL:ETR97650.1} OS=Trichoderma reesei RUT C-30 PE=4 SV=1	R	General function prediction only	gi|589114405|ref|XP_006969225.1| Non-Catalytic module family expansin [Trichoderma reesei QM6a]
77283	estExt_GeneWisePlus.C_70696	3613	4297	1065	956	70.4357	80.8276	21.1027	19.7451	9.69e-14	-1.96343	down	[M]	Cell wall/membrane/envelope biogenesis	Cellular Component: membrane (GO:0016020);; Molecular Function: transferase activity, transferring glycosyl groups (GO:0016757);; Molecular Function: cellulose synthase (UDP-forming) activity (GO:0016760);; Biological Process: cellulose biosynthetic process (GO:0030244);;	--	--	--	--	Glycosyltransferase like family 2;; Glycosyl transferase family group 2;; Cellulose synthase;; Glycosyl transferase family 21;; Glycosyl transferase family 2	Uncharacterized protein {ECO:0000313|EMBL:ETS02757.1} OS=Trichoderma reesei RUT C-30 PE=4 SV=1	R	General function prediction only	gi|572279638|gb|ETS02757.1| hypothetical protein M419DRAFT_140893 [Trichoderma reesei RUT C-30]
121418	estExt_fgenesh5_pg.C_70291	18073	12218	122309	127090	789.019	530.326	5463.73	5854.26	7.46e-18	3.04308	up	--	--	Molecular Function: hydrolase activity, acting on ester bonds (GO:0016788);;	--	--	--	--	GDSL-like Lipase/Acylhydrolase	Acetyl esterase {ECO:0000313|EMBL:ETS02897.1} OS=Trichoderma reesei RUT C-30 PE=4 SV=1	R	General function prediction only	gi|589105039|ref|XP_006964542.1| predicted protein [Trichoderma reesei QM6a]
62380	e_gw1.10.113.1	5440	7897	85	213	206.08	302.326	3.28782	8.2841	2.18e-17	-5.47958	down	[GEPR]	Carbohydrate transport and metabolism;; Amino acid transport and metabolism;; Inorganic ion transport and metabolism;; General function prediction only	Cellular Component: integral component of membrane (GO:0016021);; Molecular Function: transmembrane transporter activity (GO:0022857);; Biological Process: transmembrane transport (GO:0055085);;	--	--	[R]	General function prediction only	Sugar (and other) transporter;; Major Facilitator Superfamily	Galactose permease {ECO:0000313|EMBL:EGR48505.1} OS=Hypocrea jecorina (strain QM6a) PE=3 SV=1	R	General function prediction only	gi|589107747|ref|XP_006965896.1| galactose permease [Trichoderma reesei QM6a]
72339	kg2.C_scaffold_22000031	519	422	1700	1371	4.35991	3.73283	15.2668	11.9542	2.6e-09	1.7096	up	[G]	Carbohydrate transport and metabolism	Biological Process: carbohydrate metabolic process (GO:0005975);;	--	--	[G]	Carbohydrate transport and metabolism	Glycosyl hydrolases family 18;; LysM domain	Glycoside hydrolase family 18, chitinase {ECO:0000313|EMBL:EGR45796.1} OS=Hypocrea jecorina (strain QM6a) PE=4 SV=1	C	Energy production and conversion	gi|589112773|ref|XP_006968409.1| glycoside hydrolase family 18, chitinase [Trichoderma reesei QM6a]
121415	estExt_fgenesh5_pg.C_70273	25	9	1095	807	1.10679	0.27783	50.4023	37.6981	7.96e-23	5.80484	up	--	--	--	--	--	--	--	--	Uncharacterized protein {ECO:0000313|EMBL:ETS02915.1} OS=Trichoderma reesei RUT C-30 PE=4 SV=1	S	Function unknown	gi|589105385|ref|XP_006964715.1| predicted protein [Trichoderma reesei QM6a]
110855	fgenesh5_pg.C_scaffold_22000168	0	1	24	29	0	0.0637478	0.862273	0.87316	0.000228862	5.74334	up	--	--	--	--	--	--	--	--	Uncharacterized protein {ECO:0000313|EMBL:ETS01955.1} OS=Trichoderma reesei RUT C-30 PE=4 SV=1	R	General function prediction only	gi|589112629|ref|XP_006968337.1| predicted protein [Trichoderma reesei QM6a]
5066	fgenesh1_pm.C_scaffold_19000010	757	757	2234	2059	77.8864	83.3207	246.402	234.589	1.42e-08	1.50773	up	--	--	Cellular Component: signal peptidase complex (GO:0005787);; Biological Process: signal peptide processing (GO:0006465);; Molecular Function: peptidase activity (GO:0008233);; Cellular Component: integral component of membrane (GO:0016021);;	--	--	--	--	Microsomal signal peptidase 25 kDa subunit (SPC25)	SPC25-domain-containing protein {ECO:0000313|EMBL:ETR99233.1} OS=Trichoderma reesei RUT C-30 PE=4 SV=1	S	Function unknown	gi|589111471|ref|XP_006967758.1| predicted protein [Trichoderma reesei QM6a]
107338	fgenesh5_pg.C_scaffold_9000141	4616	4025	990	571	121.38	93.6463	20.7465	17.2389	1.49e-20	-2.46451	down	--	--	--	--	--	--	--	--	Uncharacterized protein {ECO:0000313|EMBL:ETS01465.1} OS=Trichoderma reesei RUT C-30 PE=4 SV=1	K	Transcription	gi|589106609|ref|XP_006965327.1| predicted protein [Trichoderma reesei QM6a]
68831	e_gw1.26.168.1	17	18	108	84	0.567514	0.644339	3.91971	2.98626	0.000527702	2.46046	up	[E]	Amino acid transport and metabolism	Biological Process: amino acid transmembrane transport (GO:0003333);; Biological Process: transport (GO:0006810);; Molecular Function: amino acid transmembrane transporter activity (GO:0015171);; Cellular Component: membrane (GO:0016020);; Biological Process: transmembrane transport (GO:0055085);;	--	--	[E]	Amino acid transport and metabolism	Amino acid permease;; Amino acid permease	Amino acid transporter {ECO:0000313|EMBL:EGR45168.1} OS=Hypocrea jecorina (strain QM6a) PE=4 SV=1	E	Amino acid transport and metabolism	gi|589113645|ref|XP_006968845.1| amino acid transporter [Trichoderma reesei QM6a]
29642	gw1.3.294.1	0	0	340	205	0	0	14.8867	9.26658	1.42e-12	Inf	up	[I]	Lipid transport and metabolism	Molecular Function: phosphatidylserine decarboxylase activity (GO:0004609);; Biological Process: phospholipid biosynthetic process (GO:0008654);;	K01613|0|tre:TRIREDRAFT_29642|hypothetical protein; K01613 phosphatidylserine decarboxylase [EC:4.1.1.65] (A)	Glycerophospholipid metabolism (ko00564)	[I]	Lipid transport and metabolism	Phophatidylserine decarboxylase;; Phosphatidylserine decarboxylase	Putative uncharacterized protein {ECO:0000313|EMBL:EGR51356.1} (Fragment) OS=Hypocrea jecorina (strain QM6a) PE=4 SV=1	I	Lipid transport and metabolism	gi|589101021|ref|XP_006962533.1| hypothetical protein TRIREDRAFT_29642 [Trichoderma reesei QM6a]
59578	e_gw1.6.488.1	132	87	345	256	1.41898	0.936555	3.60212	3.64689	0.00101419	1.45855	up	[G]	Carbohydrate transport and metabolism	Molecular Function: catalytic activity (GO:0003824);; Biological Process: carbohydrate metabolic process (GO:0005975);;	K01187|0|tre:TRIREDRAFT_59578|glycoside hydrolase family 13; K01187 alpha-glucosidase [EC:3.2.1.20] (A)	Galactose metabolism (ko00052);; Starch and sucrose metabolism (ko00500)	[G]	Carbohydrate transport and metabolism	Alpha amylase, catalytic domain	Putative maltase MLT3 {ECO:0000313|EMBL:ETS03340.1} OS=Trichoderma reesei RUT C-30 PE=4 SV=1	G	Carbohydrate transport and metabolism	gi|589104223|ref|XP_006964134.1| glycoside hydrolase family 13 [Trichoderma reesei QM6a]
107475	fgenesh5_pg.C_scaffold_9000278	563	467	192	295	130.33	113.946	44.3916	70.7522	0.00391992	-1.07866	down	--	--	--	--	--	--	--	--	Predicted protein {ECO:0000313|EMBL:EGR48791.1} OS=Hypocrea jecorina (strain QM6a) PE=4 SV=1	S	Function unknown	gi|589106965|ref|XP_006965505.1| predicted protein [Trichoderma reesei QM6a]
75027	estExt_GeneWisePlus.C_20966	646	544	274	232	19.6864	16.7214	8.48137	7.31365	0.000454538	-1.23049	down	--	--	Molecular Function: protein binding (GO:0005515);;	--	--	--	--	--	RNI-like protein {ECO:0000313|EMBL:ETS05182.1} OS=Trichoderma reesei RUT C-30 PE=4 SV=1	S	Function unknown	gi|589100849|ref|XP_006962447.1| predicted protein [Trichoderma reesei QM6a]
58767	e_gw1.5.768.1	58	40	184	138	1.85449	1.35737	8.43161	5.90781	0.00241352	1.71856	up	--	--	--	--	--	--	--	--	Predicted protein {ECO:0000313|EMBL:EGR50170.1} OS=Hypocrea jecorina (strain QM6a) PE=4 SV=1	S	Function unknown	gi|589103345|ref|XP_006963695.1| predicted protein [Trichoderma reesei QM6a]
0	Trichodermareesei_newGene_1227	17	18	96	77	0.298718	0.319319	1.71776	1.34598	0.00178941	2.31007	up	--	--	--	--	--	--	--	--	Uncharacterized protein {ECO:0000313|EMBL:ETS00816.1} OS=Trichoderma reesei RUT C-30 PE=4 SV=1	--	--	gi|572277581|gb|ETS00816.1| hypothetical protein M419DRAFT_9477 [Trichoderma reesei RUT C-30]
70967	e_gw1.46.19.1	28	0	195	139	2.28021	0.0687352	17.0157	12.2432	3.48e-08	3.56921	up	--	--	--	--	--	--	--	--	Uncharacterized protein {ECO:0000313|EMBL:ETR97872.1} OS=Trichoderma reesei RUT C-30 PE=4 SV=1	S	Function unknown	gi|572274342|gb|ETR97872.1| hypothetical protein M419DRAFT_133932 [Trichoderma reesei RUT C-30]
72091	kg2.C_scaffold_2000004	40	35	399	423	0.753076	0.637552	7.40923	7.73402	3.9e-16	3.45721	up	--	--	--	--	--	--	--	--	Uncharacterized protein {ECO:0000313|EMBL:ETR96926.1} OS=Trichoderma reesei RUT C-30 PE=4 SV=1	S	Function unknown	gi|589100481|ref|XP_006962263.1| hypothetical protein TRIREDRAFT_72091 [Trichoderma reesei QM6a]
59482	e_gw1.6.2.1	187	169	1344	1052	1.07328	1.09307	8.53538	6.30016	2.72e-14	2.75451	up	--	--	Biological Process: oxidation-reduction process (GO:0055114);;	--	--	[I]	Lipid transport and metabolism	Beta-ketoacyl synthase, N-terminal domain;; Acyl transferase domain;; KR domain;; short chain dehydrogenase;; Beta-ketoacyl synthase, C-terminal domain;; Polyketide synthase dehydratase;; Zinc-binding dehydrogenase;; Zinc-binding dehydrogenase;; Alcohol dehydrogenase GroES-like domain;; Polysaccharide biosynthesis protein;; NADH(P)-binding;; NAD dependent epimerase/dehydratase family;; Phosphopan…	Uncharacterized protein {ECO:0000313|EMBL:ETS03308.1} OS=Trichoderma reesei RUT C-30 PE=4 SV=1	I	Lipid transport and metabolism	gi|589104193|ref|XP_006964119.1| polyketide synthase [Trichoderma reesei QM6a]
2489	fgenesh1_pm.C_scaffold_3000002	46	23	677	540	1.10831	0.449857	18.7071	14.0882	1.21e-25	4.14105	up	--	--	Molecular Function: RNA binding (GO:0003723);; Molecular Function: ribonuclease T2 activity (GO:0033897);;	K01166|1.67131e-177|tre:TRIREDRAFT_2489|hypothetical protein; K01166 ribonuclease T2 [EC:3.1.27.1] (A)	--	[A]	RNA processing and modification	Ribonuclease T2 family	Predicted protein {ECO:0000313|EMBL:EGR51298.1} OS=Hypocrea jecorina (strain QM6a) PE=3 SV=1	A	RNA processing and modification	gi|589100899|ref|XP_006962472.1| predicted protein [Trichoderma reesei QM6a]
123713	estExt_fgenesh5_pg.C_250112	709	628	4110	3043	8.86261	7.8423	55.6544	41.2594	2e-08	2.42338	up	--	--	--	--	--	--	--	--	Uncharacterized protein {ECO:0000313|EMBL:ETR98036.1} OS=Trichoderma reesei RUT C-30 PE=4 SV=1	S	Function unknown	gi|589113435|ref|XP_006968740.1| predicted protein [Trichoderma reesei QM6a]
123732	estExt_fgenesh5_pg.C_250146	587	645	306	234	2.50829	2.96479	1.40433	1.02327	0.00066116	-1.18494	down	--	--	--	--	--	--	--	FG-GAP repeat;; Repeat domain in Vibrio, Colwellia, Bradyrhizobium and Shewanella	Predicted protein {ECO:0000313|EMBL:EGR45312.1} OS=Hypocrea jecorina (strain QM6a) PE=4 SV=1	R	General function prediction only	gi|589113465|ref|XP_006968755.1| predicted protein [Trichoderma reesei QM6a]
78956	estExt_GeneWisePlus.C_120166	162	120	326	427	29.2818	26.8598	67.6831	92.7947	0.000475867	1.4186	up	--	--	--	--	--	--	--	Protein of unknown function (DUF3602)	Uncharacterized protein {ECO:0000313|EMBL:ETS01243.1} OS=Trichoderma reesei RUT C-30 PE=4 SV=1	S	Function unknown	gi|589108511|ref|XP_006966278.1| predicted protein [Trichoderma reesei QM6a]
79271	estExt_GeneWisePlus.C_130146	5896	8210	2770	3714	132.852	186.213	62.161	84.6871	0.00839785	-1.11606	down	[C]	Energy production and conversion	Molecular Function: malate synthase activity (GO:0004474);; Biological Process: glyoxylate cycle (GO:0006097);;	K01638|0|tre:TRIREDRAFT_79271|acu9; hypothetical protein; K01638 malate synthase [EC:2.3.3.9] (A)	Pyruvate metabolism (ko00620);; Glyoxylate and dicarboxylate metabolism (ko00630);; Carbon metabolism (ko01200)	[C]	Energy production and conversion	Malate synthase	Malate synthase {ECO:0000256|RuleBase:RU000555} OS=Trichoderma reesei RUT C-30 PE=3 SV=1	C	Energy production and conversion	gi|589109207|ref|XP_006966626.1| predicted protein [Trichoderma reesei QM6a]
50583	estExt_Genewise1.C_180086	1176	1287	588	562	30.4226	38.2474	18.0026	16.0772	0.000221648	-1.09422	down	[FR]	Nucleotide transport and metabolism;; General function prediction only	Molecular Function: hydrolase activity (GO:0016787);;	K01487|0|tre:TRIREDRAFT_50583|guanine deaminase-like protein; K01487 guanine deaminase [EC:3.5.4.3] (A)	Purine metabolism (ko00230)	[FQ]	Nucleotide transport and metabolism;; Secondary metabolites biosynthesis, transport and catabolism	Amidohydrolase family;; Amidohydrolase family;; Amidohydrolase;; Amidohydrolase	Metallo-dependent hydrolase {ECO:0000313|EMBL:ETR99563.1} OS=Trichoderma reesei RUT C-30 PE=4 SV=1	F	Nucleotide transport and metabolism	gi|589111343|ref|XP_006967694.1| guanine deaminase-like protein [Trichoderma reesei QM6a]
56690	e_gw1.3.707.1	1184	871	2077	2228	34.6069	26.5956	61.7951	72.6553	0.000104555	1.06888	up	[M]	Cell wall/membrane/envelope biogenesis	Biological Process: biosynthetic process (GO:0009058);; Molecular Function: nucleotidyltransferase activity (GO:0016779);;	K00971|0|tre:TRIREDRAFT_56690|hypothetical protein; K00971 mannose-1-phosphate guanylyltransferase [EC:2.7.7.13] (A)	Fructose and mannose metabolism (ko00051);; Amino sugar and nucleotide sugar metabolism (ko00520)	--	--	Nucleotidyl transferase	Mannose-1-phosphate guanylyltransferase {ECO:0000313|EMBL:ETS04696.1} OS=Trichoderma reesei RUT C-30 PE=4 SV=1	M	Cell wall/membrane/envelope biogenesis	gi|572281672|gb|ETS04696.1| mannose-1-phosphate guanylyltransferase [Trichoderma reesei RUT C-30]
122374	estExt_fgenesh5_pg.C_120035	25	20	509	438	4.99813	4.41779	106.221	97.5929	2.43e-24	4.3983	up	--	--	--	--	--	--	--	--	Predicted protein {ECO:0000313|EMBL:EGR47608.1} OS=Hypocrea jecorina (strain QM6a) PE=4 SV=1	--	--	gi|589108457|ref|XP_006966251.1| predicted protein [Trichoderma reesei QM6a]
121682	estExt_fgenesh5_pg.C_80351	868	649	2396	2337	32.7754	28.886	116.632	96.3896	3.99e-10	1.64382	up	--	--	Molecular Function: sequence-specific DNA binding RNA polymerase II transcription factor activity (GO:0000981);; Cellular Component: nucleus (GO:0005634);; Biological Process: regulation of transcription, DNA-templated (GO:0006355);; Molecular Function: zinc ion binding (GO:0008270);;	--	--	--	--	Fungal Zn(2)-Cys(6) binuclear cluster domain	Predicted protein {ECO:0000313|EMBL:EGR49208.1} OS=Hypocrea jecorina (strain QM6a) PE=4 SV=1	S	Function unknown	gi|589106301|ref|XP_006965173.1| predicted protein [Trichoderma reesei QM6a]
51650	estExt_Genewise1.C_240220	566	624	2105	1686	8.0631	9.60462	31.9148	25.4261	3.07e-09	1.67658	up	--	--	Cellular Component: membrane (GO:0016020);;	--	--	[R]	General function prediction only	Domain of unknown function DUF221;; Late exocytosis, associated with Golgi transport;; Phosphate metabolism protein;; Domain of unknown function (DUF4463)	DUF221-domain-containing protein {ECO:0000313|EMBL:ETR98645.1} OS=Trichoderma reesei RUT C-30 PE=4 SV=1	S	Function unknown	gi|589113291|ref|XP_006968668.1| predicted protein [Trichoderma reesei QM6a]
122208	estExt_fgenesh5_pg.C_110068	9461	10039	59221	51291	108.258	119.744	703.56	604.255	4.14e-13	2.50724	up	--	--	Molecular Function: sequence-specific DNA binding RNA polymerase II transcription factor activity (GO:0000981);; Molecular Function: DNA binding (GO:0003677);; Cellular Component: nucleus (GO:0005634);; Biological Process: transcription, DNA-templated (GO:0006351);; Biological Process: regulation of transcription, DNA-templated (GO:0006355);; Molecular Function: zinc ion binding (GO:0008270);;	--	--	--	--	Fungal specific transcription factor domain;; Fungal Zn(2)-Cys(6) binuclear cluster domain	Xylanase regulator 1 {ECO:0000313|EMBL:ETS02023.1} OS=Trichoderma reesei RUT C-30 PE=4 SV=1	K	Transcription	gi|589108139|ref|XP_006966092.1| xylanase regulator 1 [Trichoderma reesei QM6a]
0	Trichodermareesei_newGene_1905	1674	1411	7734	6371	22.1054	19.1191	106.385	86.8364	3.38e-15	2.19619	up	--	--	--	--	--	--	--	--	Uncharacterized protein {ECO:0000313|EMBL:EHK15598.1} OS=Hypocrea virens (strain Gv29-8 / FGSC 10586) PE=4 SV=1	S	Function unknown	gi|358377915|gb|EHK15598.1| hypothetical protein TRIVIDRAFT_232673 [Trichoderma virens Gv29-8]
61496	e_gw1.9.520.1	120	209	384	333	8.15684	13.6021	23.8341	21.8886	0.0079391	1.13131	up	[GEPR]	Carbohydrate transport and metabolism;; Amino acid transport and metabolism;; Inorganic ion transport and metabolism;; General function prediction only	Cellular Component: integral component of membrane (GO:0016021);; Molecular Function: transmembrane transporter activity (GO:0022857);; Biological Process: transmembrane transport (GO:0055085);;	--	--	[R]	General function prediction only	Major Facilitator Superfamily;; Sugar (and other) transporter	MFS general substrate transporter {ECO:0000313|EMBL:ETS01338.1} OS=Trichoderma reesei RUT C-30 PE=4 SV=1	R	General function prediction only	gi|572278146|gb|ETS01338.1| MFS general substrate transporter [Trichoderma reesei RUT C-30]
122415	estExt_fgenesh5_pg.C_120115	4104	4467	31663	30723	150.243	158.611	1151.02	1164.93	2.57e-17	2.86819	up	[OC]	Posttranslational modification, protein turnover, chaperones;; Energy production and conversion	Molecular Function: calcium ion binding (GO:0005509);; Biological Process: cell redox homeostasis (GO:0045454);;	K09580|0|tre:TRIREDRAFT_122415|pdi1; protein disulfide isomerase; K09580 protein disulfide-isomerase A1 [EC:5.3.4.1] (A)	Protein processing in endoplasmic reticulum (ko04141)	[O]	Posttranslational modification, protein turnover, chaperones	Thioredoxin;; Thioredoxin-like domain;; Thioredoxin-like;; Thioredoxin-like;; Thioredoxin-like domain;; Calsequestrin;; Redoxin;; AhpC/TSA family	Protein disulfide-isomerase {ECO:0000256|RuleBase:RU361130} OS=Trichoderma reesei RUT C-30 PE=3 SV=1	O	Posttranslational modification, protein turnover, chaperones	gi|589108747|ref|XP_006966396.1| protein disulfide isomerase [Trichoderma reesei QM6a]
0	Trichodermareesei_newGene_994	413	536	1632	1490	4.01704	5.28168	16.1392	14.7166	4.22e-10	1.72365	up	--	--	--	--	--	--	--	--	Uncharacterized protein {ECO:0000313|EMBL:EHK20347.1} OS=Hypocrea virens (strain Gv29-8 / FGSC 10586) PE=4 SV=1	S	Function unknown	gi|358382676|gb|EHK20347.1| hypothetical protein TRIVIDRAFT_224066 [Trichoderma virens Gv29-8]
122010	estExt_fgenesh5_pg.C_100093	390	397	766	1035	20.9899	22.0355	43.0753	58.2408	0.000786912	1.19781	up	[HE]	Coenzyme transport and metabolism;; Amino acid transport and metabolism	Biological Process: metabolic process (GO:0008152);; Molecular Function: oxidoreductase activity, acting on the CH-OH group of donors, NAD or NADP as acceptor (GO:0016616);; Molecular Function: NAD binding (GO:0051287);; Biological Process: oxidation-reduction process (GO:0055114);;	--	--	[E]	Amino acid transport and metabolism	D-isomer specific 2-hydroxyacid dehydrogenase, NAD binding domain;; D-isomer specific 2-hydroxyacid dehydrogenase, catalytic domain	Uncharacterized protein {ECO:0000313|EMBL:ETS06950.1} OS=Trichoderma reesei RUT C-30 PE=3 SV=1	C	Energy production and conversion	gi|589107197|ref|XP_006965621.1| lactate dehydrogenase-like protein [Trichoderma reesei QM6a]
108143	fgenesh5_pg.C_scaffold_11000116	124	68	3288	2968	2.87036	1.63239	82.7857	72.8337	4.46e-66	5.02677	up	--	--	--	--	--	--	--	--	Predicted protein {ECO:0000313|EMBL:EGR48061.1} OS=Hypocrea jecorina (strain QM6a) PE=4 SV=1	S	Function unknown	gi|589108171|ref|XP_006966108.1| predicted protein [Trichoderma reesei QM6a]
103275	fgenesh5_pg.C_scaffold_1000908	117	73	574	391	1.62431	1.16825	10.3116	5.56253	6.24e-05	2.3465	up	[R]	General function prediction only	--	--	--	[R]	General function prediction only	Zinc-finger double domain;; Zinc finger, C2H2 type;; C2H2-type zinc finger	Predicted protein {ECO:0000313|EMBL:EGR53090.1} OS=Hypocrea jecorina (strain QM6a) PE=4 SV=1	R	General function prediction only	gi|589099741|ref|XP_006961893.1| predicted protein [Trichoderma reesei QM6a]
69957	e_gw1.31.88.1	1367	1186	20258	16646	29.9096	27.8407	486.207	388.153	3.35e-33	3.85701	up	[GEPR]	Carbohydrate transport and metabolism;; Amino acid transport and metabolism;; Inorganic ion transport and metabolism;; General function prediction only	Cellular Component: integral component of membrane (GO:0016021);; Molecular Function: transmembrane transporter activity (GO:0022857);; Biological Process: transmembrane transport (GO:0055085);;	K08141|0|tre:TRIREDRAFT_69957|maltose permease; K08141 MFS transporter, SP family, general alpha glucoside:H+ symporter (A)	--	[R]	General function prediction only	Sugar (and other) transporter;; Major Facilitator Superfamily	Maltose permease {ECO:0000313|EMBL:EGR44682.1} OS=Hypocrea jecorina (strain QM6a) PE=3 SV=1	R	General function prediction only	gi|589114809|ref|XP_006969427.1| maltose permease [Trichoderma reesei QM6a]
103613	fgenesh5_pg.C_scaffold_2000201	465	234	1946	1752	4.21894	2.30647	19.419	16.8519	8.37e-19	2.40364	up	--	--	--	--	--	--	--	--	Uncharacterized protein {ECO:0000313|EMBL:ETS05504.1} OS=Trichoderma reesei RUT C-30 PE=4 SV=1	--	--	gi|589100183|ref|XP_006962114.1| predicted protein [Trichoderma reesei QM6a]
73638	estExt_GeneWisePlus.C_10269	19863	14052	366045	409928	885.907	621.217	16099.5	18838.4	5.29e-39	4.5177	up	--	--	Molecular Function: hydrolase activity, hydrolyzing O-glycosyl compounds (GO:0004553);; Cellular Component: extracellular region (GO:0005576);; Biological Process: carbohydrate metabolic process (GO:0005975);; Molecular Function: cellulose binding (GO:0030248);;	--	--	--	--	Fungal cellulose binding domain	Uncharacterized protein {ECO:0000313|EMBL:ETS06299.1} OS=Trichoderma reesei RUT C-30 PE=4 SV=1	R	General function prediction only	gi|589099087|ref|XP_006961566.1| carbohydrate-binding module family 1 [Trichoderma reesei QM6a]
112590	fgenesh5_pg.C_scaffold_46000009	2	11	105	90	0.137958	0.694159	6.10768	5.22194	3.06e-07	3.91934	up	--	--	--	--	--	[R]	General function prediction only	Protein of unknown function (DUF1749);; Alpha/beta hydrolase family;; PGAP1-like protein	DUF1749-domain-containing protein {ECO:0000313|EMBL:ETR97880.1} OS=Trichoderma reesei RUT C-30 PE=4 SV=1	R	General function prediction only	gi|589115807|ref|XP_006969926.1| predicted protein [Trichoderma reesei QM6a]
111417	fgenesh5_pg.C_scaffold_26000105	4686	3609	1960	2104	218.322	171.129	83.3757	91.8336	0.00176836	-1.02707	down	[IQR]	Lipid transport and metabolism;; Secondary metabolites biosynthesis, transport and catabolism;; General function prediction only	--	--	--	[Q]	Secondary metabolites biosynthesis, transport and catabolism	short chain dehydrogenase;; KR domain	Predicted protein {ECO:0000313|EMBL:EGR45200.1} OS=Hypocrea jecorina (strain QM6a) PE=4 SV=1	Q	Secondary metabolites biosynthesis, transport and catabolism	gi|589113695|ref|XP_006968870.1| predicted protein [Trichoderma reesei QM6a]
108586	fgenesh5_pg.C_scaffold_12000205	9	28	739	663	0.585123	1.37711	35.444	32.471	1.78e-38	5.25405	up	--	--	--	--	--	--	--	Methyltransferase domain	Predicted protein {ECO:0000313|EMBL:EGR47701.1} OS=Hypocrea jecorina (strain QM6a) PE=4 SV=1	R	General function prediction only	gi|589108621|ref|XP_006966333.1| predicted protein [Trichoderma reesei QM6a]
82032	estExt_GeneWisePlus.C_290155	560	803	3920	6323	28.7211	42.7025	218.265	364.029	9.62e-05	2.91489	up	--	--	--	--	--	--	--	Protoglobin	Uncharacterized protein {ECO:0000313|EMBL:ETR97673.1} OS=Trichoderma reesei RUT C-30 PE=4 SV=1	S	Function unknown	gi|589114387|ref|XP_006969216.1| predicted protein [Trichoderma reesei QM6a]
123922	estExt_fgenesh5_pg.C_280109	6279	5536	41508	41682	340.606	309.483	2277.4	2301.17	3.17e-16	2.81898	up	[O]	Posttranslational modification, protein turnover, chaperones	Biological Process: protein peptidyl-prolyl isomerization (GO:0000413);; Molecular Function: peptidyl-prolyl cis-trans isomerase activity (GO:0003755);; Biological Process: protein folding (GO:0006457);;	K03768|1.14442e-134|tre:TRIREDRAFT_123922|peptidyl-prolyl isomerase; K03768 peptidyl-prolyl cis-trans isomerase B (cyclophilin B) [EC:5.2.1.8] (A)	--	[O]	Posttranslational modification, protein turnover, chaperones	Cyclophilin type peptidyl-prolyl cis-trans isomerase/CLD	Peptidyl-prolyl cis-trans isomerase {ECO:0000256|RuleBase:RU000493} OS=Trichoderma reesei RUT C-30 PE=3 SV=1	O	Posttranslational modification, protein turnover, chaperones	gi|589114175|ref|XP_006969110.1| peptidyl-prolyl isomerase [Trichoderma reesei QM6a]
103041	fgenesh5_pg.C_scaffold_1000674	81	56	711	508	4.38306	3.29322	41.8376	29.7659	3.72e-09	3.15591	up	[C]	Energy production and conversion	Molecular Function: hydrolase activity, acting on carbon-nitrogen (but not peptide) bonds, in linear amides (GO:0016811);;	--	--	--	--	Acetamidase/Formamidase family	Acetamidase/formamidase {ECO:0000313|EMBL:ETS06870.1} OS=Trichoderma reesei RUT C-30 PE=4 SV=1	S	Function unknown	gi|589099571|ref|XP_006961808.1| predicted protein [Trichoderma reesei QM6a]
108357	fgenesh5_pg.C_scaffold_11000330	928	700	7049	6462	11.3011	9.69245	94.5392	85.036	5.86e-28	3.05543	up	[R]	General function prediction only	--	--	--	[R]	General function prediction only	Zinc finger, C2H2 type	Predicted protein {ECO:0000313|EMBL:EGR48150.1} OS=Hypocrea jecorina (strain QM6a) PE=4 SV=1	R	General function prediction only	gi|589108329|ref|XP_006966187.1| predicted protein [Trichoderma reesei QM6a]
123616	estExt_fgenesh5_pg.C_240056	140	85	1815	1870	18.9424	12.9667	263.115	284.946	7.45e-43	4.03467	up	--	--	--	--	--	--	--	--	Uncharacterized protein {ECO:0000313|EMBL:ETR98615.1} OS=Trichoderma reesei RUT C-30 PE=4 SV=1	T	Signal transduction mechanisms	gi|589113261|ref|XP_006968653.1| predicted protein [Trichoderma reesei QM6a]
81014	estExt_GeneWisePlus.C_220017	37	94	419	755	0.533501	1.35561	5.86264	10.8674	0.00146514	3.17173	up	[Q]	Secondary metabolites biosynthesis, transport and catabolism	Molecular Function: catalytic activity (GO:0003824);; Molecular Function: methylenetetrahydrofolate dehydrogenase (NADP+) activity (GO:0004488);; Biological Process: metabolic process (GO:0008152);; Molecular Function: coenzyme binding (GO:0050662);;	--	--	[Q]	Secondary metabolites biosynthesis, transport and catabolism	AMP-binding enzyme;; Male sterility protein;; short chain dehydrogenase;; NAD dependent epimerase/dehydratase family;; KR domain;; Enoyl-(Acyl carrier protein) reductase;; Phosphopantetheine attachment site;; 3-beta hydroxysteroid dehydrogenase/isomerase family;; NADH(P)-binding;; AMP-binding enzyme C-terminal domain;; RmlD substrate binding domain;; Polysaccharide biosynthesis protein;; Tetrahyd…	Acetyl-CoA synthetase-like protein {ECO:0000313|EMBL:ETR97312.1} OS=Trichoderma reesei RUT C-30 PE=4 SV=1	Q	Secondary metabolites biosynthesis, transport and catabolism	gi|589112645|ref|XP_006968345.1| predicted protein [Trichoderma reesei QM6a]
76722	estExt_GeneWisePlus.C_60198	1339	1823	4762	5313	43.3055	61.7383	160.96	178.716	8.32e-10	1.6774	up	[C]	Energy production and conversion	Molecular Function: oxidoreductase activity (GO:0016491);; Molecular Function: oxygen binding (GO:0019825);; Molecular Function: heme binding (GO:0020037);; Biological Process: oxidation-reduction process (GO:0055114);;	K05916|0|tre:TRIREDRAFT_76722|flavohemoglobin; K05916 nitric oxide dioxygenase [EC:1.14.12.17] (A)	--	[C]	Energy production and conversion	Oxidoreductase FAD-binding domain;; Globin;; Oxidoreductase NAD-binding domain;; Ferric reductase NAD binding domain	Globin-like protein {ECO:0000313|EMBL:ETS03299.1} OS=Trichoderma reesei RUT C-30 PE=4 SV=1	C	Energy production and conversion	gi|589104509|ref|XP_006964277.1| flavohemoglobin [Trichoderma reesei QM6a]
120821	estExt_fgenesh5_pg.C_40485	5694	4913	18374	15633	403.627	316.63	1167.53	1069.86	1.36e-07	1.68421	up	--	--	Biological Process: cell adhesion (GO:0007155);;	--	--	--	--	Ser-Thr-rich glycosyl-phosphatidyl-inositol-anchored membrane family	Predicted protein {ECO:0000313|EMBL:EGR50971.1} OS=Hypocrea jecorina (strain QM6a) PE=4 SV=1	R	General function prediction only	gi|589102937|ref|XP_006963491.1| predicted protein [Trichoderma reesei QM6a]
44230	estExt_Genewise1.C_11213	4744	1767	10268	9941	164.218	58.465	338.44	338.541	2.26e-05	1.63267	up	--	--	--	--	--	--	--	--	Uncharacterized protein {ECO:0000313|EMBL:ETS06765.1} OS=Trichoderma reesei RUT C-30 PE=4 SV=1	S	Function unknown	gi|589098127|ref|XP_006961086.1| predicted protein [Trichoderma reesei QM6a]
111893	fgenesh5_pg.C_scaffold_30000032	80	188	411	336	1.78253	4.4612	9.91815	7.86224	0.00125649	1.48799	up	--	--	Molecular Function: oxidoreductase activity (GO:0016491);; Biological Process: oxidation-reduction process (GO:0055114);;	--	--	[PQ]	Inorganic ion transport and metabolism;; Secondary metabolites biosynthesis, transport and catabolism	Ferric reductase like transmembrane component;; Ferric reductase NAD binding domain;; FAD-binding domain	Ferric reductase like transmembrane component {ECO:0000313|EMBL:ETR97607.1} (Fragment) OS=Trichoderma reesei RUT C-30 PE=4 SV=1	PQ	Inorganic ion transport and metabolism;; Secondary metabolites biosynthesis, transport and catabolism	gi|572274039|gb|ETR97607.1| ferric reductase like transmembrane component, partial [Trichoderma reesei RUT C-30]
108261	fgenesh5_pg.C_scaffold_11000234	369	196	668	681	22.9846	12.2499	42.0559	49.5865	0.000185356	1.25586	up	--	--	Cellular Component: membrane (GO:0016020);;	--	--	--	--	Membrane-associating domain	Uncharacterized protein {ECO:0000313|EMBL:ETS02165.1} OS=Trichoderma reesei RUT C-30 PE=4 SV=1	S	Function unknown	gi|589108269|ref|XP_006966157.1| predicted protein [Trichoderma reesei QM6a]
111567	fgenesh5_pg.C_scaffold_27000138	1656	1327	3278	3042	18.5274	12.2325	34.9338	30.226	8.92e-05	1.08595	up	--	--	--	--	--	--	--	--	Predicted protein {ECO:0000313|EMBL:EGR45077.1} OS=Hypocrea jecorina (strain QM6a) PE=4 SV=1	R	General function prediction only	gi|589113931|ref|XP_006968988.1| predicted protein [Trichoderma reesei QM6a]
104664	fgenesh5_pg.C_scaffold_4000042	1859	1458	4465	4412	60.015	40.2377	127.161	133.44	2.01e-07	1.42273	up	--	--	--	--	--	--	--	Beta-glucosidase (SUN family)	SUN-domain-containing protein {ECO:0000313|EMBL:ETS01671.1} OS=Trichoderma reesei RUT C-30 PE=4 SV=1	R	General function prediction only	gi|589102633|ref|XP_006963339.1| cell wall protein [Trichoderma reesei QM6a]
5369	fgenesh1_pm.C_scaffold_22000062	0	8	136	123	0	0.254633	4.59965	4.13379	1.8e-11	5.03281	up	[E]	Amino acid transport and metabolism	Molecular Function: metallocarboxypeptidase activity (GO:0004181);; Biological Process: proteolysis (GO:0006508);; Molecular Function: zinc ion binding (GO:0008270);;	--	--	[S]	Function unknown	Zinc carboxypeptidase	Carboxypeptidase-like protein A4 {ECO:0000313|EMBL:ETS01956.1} OS=Trichoderma reesei RUT C-30 PE=4 SV=1	R	General function prediction only	gi|589112497|ref|XP_006968271.1| predicted protein [Trichoderma reesei QM6a]
62463	e_gw1.10.538.1	94	102	246	256	3.79369	4.46522	10.9961	11.2657	0.00451102	1.36118	up	--	--	Molecular Function: FAD binding (GO:0071949);;	--	--	--	--	FAD binding domain	FAD/NAD(P)-binding domain-containing protein {ECO:0000313|EMBL:ETS07125.1} OS=Trichoderma reesei RUT C-30 PE=4 SV=1	S	Function unknown	gi|589107647|ref|XP_006965846.1| predicted protein [Trichoderma reesei QM6a]
119989	estExt_fgenesh5_pg.C_20004	421	391	105793	108395	87.2128	81.5397	21594.8	23112.1	2.65e-79	8.04664	up	--	--	--	--	--	--	--	Fungal hydrophobin	Hydrophobin-2 {ECO:0000313|EMBL:ETR96929.1} OS=Trichoderma reesei RUT C-30 PE=4 SV=1	R	General function prediction only	gi|589100051|ref|XP_006962048.1| hydrophobin [Trichoderma reesei QM6a]
79960	estExt_GeneWisePlus.C_160228	517	322	2734	2540	12.0463	7.90456	66.672	61.3772	6.81e-24	2.6535	up	--	--	Molecular Function: mannosyl-oligosaccharide 1,2-alpha-mannosidase activity (GO:0004571);; Molecular Function: calcium ion binding (GO:0005509);; Cellular Component: membrane (GO:0016020);;	K01230|0|tre:TRIREDRAFT_79960|hypothetical protein; K01230 mannosyl-oligosaccharide alpha-1,2-mannosidase [EC:3.2.1.113] (A)	N-Glycan biosynthesis (ko00510);; Various types of N-glycan biosynthesis (ko00513);; Protein processing in endoplasmic reticulum (ko04141)	[G]	Carbohydrate transport and metabolism	Glycosyl hydrolase family 47	alpha-1,2-Mannosidase {ECO:0000256|RuleBase:RU361193} OS=Trichoderma reesei RUT C-30 PE=3 SV=1	G	Carbohydrate transport and metabolism	gi|589110593|ref|XP_006967319.1| predicted protein [Trichoderma reesei QM6a]
124198	estExt_fgenesh5_pg.C_380025	95	89	498	843	11.8514	11.6074	63.6282	111.163	0.000578569	2.86806	up	--	--	--	--	--	--	--	--	Uncharacterized protein {ECO:0000313|EMBL:ETR96954.1} OS=Trichoderma reesei RUT C-30 PE=4 SV=1	S	Function unknown	gi|589115471|ref|XP_006969758.1| predicted protein [Trichoderma reesei QM6a]
54675	e_gw1.1.1404.1	308	268	2627	2165	6.20939	6.04228	52.648	43.5908	1.27e-25	3.06	up	--	--	Molecular Function: DNA binding (GO:0003677);;	--	--	--	--	NDT80 / PhoG like DNA-binding family	NDT80/PhoG like DNA-binding family protein {ECO:0000313|EMBL:ETS06176.1} OS=Trichoderma reesei RUT C-30 PE=4 SV=1	S	Function unknown	gi|589098191|ref|XP_006961118.1| hypothetical protein TRIREDRAFT_54675 [Trichoderma reesei QM6a]
71092	e_gw1.53.15.1	832	678	3147	3223	27.5297	20.7597	116.744	125.542	1.47e-15	2.07944	up	--	--	--	--	--	[I]	Lipid transport and metabolism	Histidine phosphatase superfamily (branch 2)	Phosphoglycerate mutase-like protein {ECO:0000313|EMBL:ETR96694.1} OS=Trichoderma reesei RUT C-30 PE=4 SV=1	R	General function prediction only	gi|589115925|ref|XP_006969985.1| predicted protein [Trichoderma reesei QM6a]
104322	fgenesh5_pg.C_scaffold_3000277	3111	2388	1208	964	118.384	92.2443	45.8028	38.6359	0.000223114	-1.3373	down	[GEPR]	Carbohydrate transport and metabolism;; Amino acid transport and metabolism;; Inorganic ion transport and metabolism;; General function prediction only	Cellular Component: integral component of membrane (GO:0016021);; Biological Process: transmembrane transport (GO:0055085);;	--	--	[G]	Carbohydrate transport and metabolism	Major Facilitator Superfamily	MFS general substrate transporter {ECO:0000313|EMBL:ETS04608.1} OS=Trichoderma reesei RUT C-30 PE=4 SV=1	G	Carbohydrate transport and metabolism	gi|589101801|ref|XP_006962923.1| predicted protein [Trichoderma reesei QM6a]
123686	estExt_fgenesh5_pg.C_250056	1283	1127	4405	6574	133.313	114.646	450.653	712.693	0.000102016	2.19003	up	--	--	--	--	--	--	--	--	Uncharacterized protein {ECO:0000313|EMBL:ETR98084.1} OS=Trichoderma reesei RUT C-30 PE=4 SV=1	S	Function unknown	gi|589113515|ref|XP_006968780.1| predicted protein [Trichoderma reesei QM6a]
69303	e_gw1.28.270.1	1222	1271	3872	3592	56.5438	48.0014	180.941	174.669	2.71e-09	1.58639	up	--	--	--	--	--	--	--	--	Predicted protein {ECO:0000313|EMBL:EGR44998.1} OS=Hypocrea jecorina (strain QM6a) PE=4 SV=1	S	Function unknown	gi|589114271|ref|XP_006969158.1| predicted protein [Trichoderma reesei QM6a]
104222	fgenesh5_pg.C_scaffold_3000177	98	62	371	437	9.70228	7.24129	42.0501	50.8399	5.13e-09	2.33724	up	--	--	Molecular Function: N-acetyltransferase activity (GO:0008080);;	--	--	--	--	Acetyltransferase (GNAT) family;; Acetyltransferase (GNAT) domain	Acetyltransferase {ECO:0000313|EMBL:ETS04713.1} OS=Trichoderma reesei RUT C-30 PE=4 SV=1	R	General function prediction only	gi|589101267|ref|XP_006962656.1| predicted protein [Trichoderma reesei QM6a]
106720	fgenesh5_pg.C_scaffold_7000521	276	379	134	115	5.10528	7.31492	2.71194	2.24975	0.00125649	-1.38924	down	--	--	Molecular Function: sequence-specific DNA binding RNA polymerase II transcription factor activity (GO:0000981);; Molecular Function: DNA binding (GO:0003677);; Cellular Component: nucleus (GO:0005634);; Biological Process: transcription, DNA-templated (GO:0006351);; Biological Process: regulation of transcription, DNA-templated (GO:0006355);; Molecular Function: zinc ion binding (GO:0008270);;	--	--	--	--	Fungal specific transcription factor domain;; Fungal Zn(2)-Cys(6) binuclear cluster domain	N-terminal binuclear Zn cluster-containing/DNA binding domain-containing protein {ECO:0000313|EMBL:EGR49473.1} OS=Hypocrea jecorina (strain QM6a) PE=4 SV=1	S	Function unknown	gi|589105193|ref|XP_006964619.1| N-terminal binuclear Zn cluster-containing/DNA binding domain-containing protein [Trichoderma reesei QM6a]
70527	e_gw1.37.11.1	1221	839	166	250	28.7573	19.3773	4.10562	6.22501	7.08e-05	-2.30705	down	--	--	Molecular Function: phospholipase activity (GO:0004620);; Biological Process: phospholipid catabolic process (GO:0009395);;	K13333|0|tre:TRIREDRAFT_70527|lysophospholipase; K13333 lysophospholipase [EC:3.1.1.5] (A)	Glycerophospholipid metabolism (ko00564)	[I]	Lipid transport and metabolism	Lysophospholipase catalytic domain	Uncharacterized protein {ECO:0000313|EMBL:ETR97006.1} OS=Trichoderma reesei RUT C-30 PE=4 SV=1	I	Lipid transport and metabolism	gi|589115373|ref|XP_006969709.1| lysophospholipase [Trichoderma reesei QM6a]
54846	e_gw1.1.1238.1	452	560	183	144	3.54344	4.52662	1.5217	1.17444	7.93e-06	-1.62416	down	[O]	Posttranslational modification, protein turnover, chaperones	Molecular Function: ATP binding (GO:0005524);; Biological Process: transport (GO:0006810);; Cellular Component: integral component of membrane (GO:0016021);; Molecular Function: ATPase activity (GO:0016887);; Molecular Function: ATPase activity, coupled to transmembrane movement of substances (GO:0042626);; Biological Process: transmembrane transport (GO:0055085);;	--	--	[P]	Inorganic ion transport and metabolism	ABC transporter;; ABC transporter transmembrane region	Predicted protein {ECO:0000313|EMBL:EGR52375.1} OS=Hypocrea jecorina (strain QM6a) PE=3 SV=1	Q	Secondary metabolites biosynthesis, transport and catabolism	gi|589098567|ref|XP_006961306.1| predicted protein [Trichoderma reesei QM6a]
33895	gw1.10.325.1	2419	2147	5687	5945	261.918	266.833	669.994	736.933	2.04e-06	1.35225	up	--	--	--	K09569|1.82212e-93|tre:TRIREDRAFT_33895|hypothetical protein; K09569 FK506-binding protein 2 [EC:5.2.1.8] (A)	--	[O]	Posttranslational modification, protein turnover, chaperones	FKBP-type peptidyl-prolyl cis-trans isomerase	Peptidyl-prolyl cis-trans isomerase {ECO:0000256|RuleBase:RU004231} (Fragment) OS=Trichoderma reesei RUT C-30 PE=4 SV=1	O	Posttranslational modification, protein turnover, chaperones	gi|589107123|ref|XP_006965584.1| predicted protein [Trichoderma reesei QM6a]
108914	fgenesh5_pg.C_scaffold_13000260	98	217	2926	2338	1.80749	4.21876	55.2659	44.8853	8.53e-27	4.0716	up	[I]	Lipid transport and metabolism	Biological Process: metabolic process (GO:0008152);; Molecular Function: methyltransferase activity (GO:0008168);;	K13621|0|tre:TRIREDRAFT_108914|hypothetical protein; K13621 betaine lipid synthase (A)	Glycerophospholipid metabolism (ko00564)	--	--	Protein of unknown function (DUF3419);; Methyltransferase domain;; Methyltransferase domain;; Methyltransferase domain;; Methyltransferase domain;; Methyltransferase domain;; Methyltransferase domain;; ubiE/COQ5 methyltransferase family;; Protein-L-isoaspartate(D-aspartate) O-methyltransferase (PCMT)	Uncharacterized protein {ECO:0000313|EMBL:ETS00803.1} OS=Trichoderma reesei RUT C-30 PE=4 SV=1	S	Function unknown	gi|589109125|ref|XP_006966585.1| predicted protein [Trichoderma reesei QM6a]
44278	estExt_Genewise1.C_11338	196	130	60	35	4.99674	3.40573	1.54593	0.918843	0.00643304	-1.77626	down	[S]	Function unknown	Biological Process: transmembrane transport (GO:0055085);;	--	--	--	--	OPT oligopeptide transporter protein	Oligopeptide transporter {ECO:0000313|EMBL:ETS06835.1} OS=Trichoderma reesei RUT C-30 PE=4 SV=1	S	Function unknown	gi|589098131|ref|XP_006961088.1| predicted protein [Trichoderma reesei QM6a]
122882	estExt_fgenesh5_pg.C_160097	12947	10572	3699	4705	507.64	432.442	151.497	193.577	1.56e-06	-1.48241	down	[O]	Posttranslational modification, protein turnover, chaperones	Molecular Function: ATPase activator activity (GO:0001671);; Biological Process: response to stress (GO:0006950);; Molecular Function: chaperone binding (GO:0051087);;	--	--	[S]	Function unknown	Activator of Hsp90 ATPase, N-terminal;; Activator of Hsp90 ATPase homolog 1-like protein	Uncharacterized protein {ECO:0000313|EMBL:ETS00399.1} OS=Trichoderma reesei RUT C-30 PE=4 SV=1	S	Function unknown	gi|589110573|ref|XP_006967309.1| predicted protein [Trichoderma reesei QM6a]
78757	estExt_GeneWisePlus.C_110377	3484	3747	11087	8561	61.8111	66.7148	200.608	155.321	7.24e-06	1.447	up	[P]	Inorganic ion transport and metabolism	--	K01535|0|tre:TRIREDRAFT_78757|hypothetical protein; K01535 H+-transporting ATPase [EC:3.6.3.6] (A)	Oxidative phosphorylation (ko00190)	[P]	Inorganic ion transport and metabolism	E1-E2 ATPase;; haloacid dehalogenase-like hydrolase;; haloacid dehalogenase-like hydrolase;; Cation transporter/ATPase, N-terminus	Plasma membrane ATPase {ECO:0000313|EMBL:ETS02156.1} OS=Trichoderma reesei RUT C-30 PE=3 SV=1	P	Inorganic ion transport and metabolism	gi|589108259|ref|XP_006966152.1| predicted protein [Trichoderma reesei QM6a]
120402	estExt_fgenesh5_pg.C_30273	4366	3305	1328	1608	73.9782	60.0365	24.4061	28.5786	0.000231739	-1.38364	down	--	--	Biological Process: cellular protein modification process (GO:0006464);; Molecular Function: hydrolase activity (GO:0016787);;	--	--	[O]	Posttranslational modification, protein turnover, chaperones	Tubulin-tyrosine ligase family;; Survival protein SurE	Sure-like protein {ECO:0000313|EMBL:ETS04602.1} OS=Trichoderma reesei RUT C-30 PE=4 SV=1	O	Posttranslational modification, protein turnover, chaperones	gi|589101351|ref|XP_006962698.1| predicted protein [Trichoderma reesei QM6a]
21982	estExt_fgenesh1_pm.C_60039	3019	2874	8772	7309	177.087	168.966	509.178	436.999	7.53e-07	1.4523	up	--	--	--	--	--	--	--	--	Uncharacterized protein {ECO:0000313|EMBL:ETS03274.1} OS=Trichoderma reesei RUT C-30 PE=4 SV=1	S	Function unknown	gi|589104007|ref|XP_006964026.1| predicted protein [Trichoderma reesei QM6a]
0	Trichodermareesei_newGene_54	3051	2726	497	653	41.091	40.4678	7.35983	9.28919	5.4e-19	-2.32595	down	--	--	--	--	--	--	--	--	Uncharacterized protein {ECO:0000313|EMBL:ETS01073.1} OS=Trichoderma reesei RUT C-30 PE=4 SV=1	--	--	gi|572277857|gb|ETS01073.1| hypothetical protein M419DRAFT_9220 [Trichoderma reesei RUT C-30]
64937	e_gw1.15.353.1	1	9	73	89	0.160669	0.918694	6.83872	8.70108	1.29e-06	4.03095	up	[IQR]	Lipid transport and metabolism;; Secondary metabolites biosynthesis, transport and catabolism;; General function prediction only	--	--	--	[R]	General function prediction only	short chain dehydrogenase;; KR domain;; NAD dependent epimerase/dehydratase family	NAD(P)-binding protein {ECO:0000313|EMBL:ETR99690.1} OS=Trichoderma reesei RUT C-30 PE=4 SV=1	Q	Secondary metabolites biosynthesis, transport and catabolism	gi|589110183|ref|XP_006967114.1| predicted protein [Trichoderma reesei QM6a]
58456	e_gw1.5.706.1	428	428	163	210	19.8203	19.2104	7.39285	10.4307	0.00238499	-1.195	down	--	--	Molecular Function: sequence-specific DNA binding RNA polymerase II transcription factor activity (GO:0000981);; Cellular Component: nucleus (GO:0005634);; Biological Process: regulation of transcription, DNA-templated (GO:0006355);; Molecular Function: zinc ion binding (GO:0008270);;	--	--	--	--	Fungal Zn(2)-Cys(6) binuclear cluster domain	Predicted protein {ECO:0000313|EMBL:EGR50097.1} OS=Hypocrea jecorina (strain QM6a) PE=4 SV=1	S	Function unknown	gi|589103217|ref|XP_006963631.1| predicted protein [Trichoderma reesei QM6a]
59272	e_gw1.6.69.1	1655	1204	9099	5175	35.3982	27.7173	228.022	124.519	0.00943092	2.32299	up	[GEPR]	Carbohydrate transport and metabolism;; Amino acid transport and metabolism;; Inorganic ion transport and metabolism;; General function prediction only	Biological Process: transport (GO:0006810);; Cellular Component: integral component of membrane (GO:0016021);; Biological Process: transmembrane transport (GO:0055085);;	--	--	[R]	General function prediction only	Major Facilitator Superfamily;; Fungal trichothecene efflux pump (TRI12)	Major facilitator superfamily protein {ECO:0000313|EMBL:ETS03204.1} OS=Trichoderma reesei RUT C-30 PE=4 SV=1	R	General function prediction only	gi|589104425|ref|XP_006964235.1| predicted protein [Trichoderma reesei QM6a]
104227	fgenesh5_pg.C_scaffold_3000182	46	13	1339	1035	15.5916	5.29826	485.23	401.176	1.61e-28	5.32833	up	--	--	--	--	--	--	--	--	Uncharacterized protein {ECO:0000313|EMBL:ETS04707.1} OS=Trichoderma reesei RUT C-30 PE=4 SV=1	--	--	gi|589101275|ref|XP_006962660.1| predicted protein [Trichoderma reesei QM6a]
112201	fgenesh5_pg.C_scaffold_34000035	220	315	20	21	12.3025	17.5723	1.18469	1.21521	9.94e-11	-3.6999	down	[IQR]	Lipid transport and metabolism;; Secondary metabolites biosynthesis, transport and catabolism;; General function prediction only	--	--	--	[R]	General function prediction only	short chain dehydrogenase;; KR domain	NAD(P)-binding protein {ECO:0000313|EMBL:ETR97209.1} OS=Trichoderma reesei RUT C-30 PE=4 SV=1	R	General function prediction only	gi|589115137|ref|XP_006969591.1| predicted protein [Trichoderma reesei QM6a]
0	Trichodermareesei_newGene_607	1122	902	263	329	21.8852	17.7848	5.27259	6.61432	8.47e-09	-1.77133	down	--	--	--	--	--	--	--	--	Uncharacterized protein {ECO:0000313|EMBL:ETR98764.1} OS=Trichoderma reesei RUT C-30 PE=4 SV=1	--	--	gi|572275329|gb|ETR98764.1| hypothetical protein M419DRAFT_133145 [Trichoderma reesei RUT C-30]
121336	estExt_fgenesh5_pg.C_70112	776	1218	176	198	10.4771	16.7526	2.61907	2.82823	0.000188529	-2.40823	down	--	--	--	--	--	--	--	--	Uncharacterized protein {ECO:0000313|EMBL:ETS03060.1} OS=Trichoderma reesei RUT C-30 PE=4 SV=1	H	Coenzyme transport and metabolism	gi|589105285|ref|XP_006964665.1| predicted protein [Trichoderma reesei QM6a]
73632	estExt_GeneWisePlus.C_10263	4425	4143	38048	49015	293.402	290.066	2610.38	3415.94	4.99e-19	3.34808	up	--	--	Molecular Function: hydrolase activity, hydrolyzing O-glycosyl compounds (GO:0004553);; Cellular Component: extracellular region (GO:0005576);; Biological Process: carbohydrate metabolic process (GO:0005975);; Biological Process: metabolic process (GO:0008152);; Molecular Function: hydrolase activity (GO:0016787);; Molecular Function: cellulose binding (GO:0030248);;	--	--	--	--	Cutinase;; Fungal cellulose binding domain;; PE-PPE domain	Acetyl xylan esterase {ECO:0000313|EMBL:ETS06298.1} OS=Trichoderma reesei RUT C-30 PE=4 SV=1	G	Carbohydrate transport and metabolism	gi|589099085|ref|XP_006961565.1| carbohydrate esterase family 5 [Trichoderma reesei QM6a]
81884	estExt_GeneWisePlus.C_280132	2196	2037	6109	6088	176.215	168.078	490.02	503.168	5.33e-08	1.53028	up	--	--	Cellular Component: endoplasmic reticulum membrane (GO:0005789);;	--	--	--	--	Translocon-associated protein (TRAP), alpha subunit	Uncharacterized protein {ECO:0000313|EMBL:ETR97949.1} OS=Trichoderma reesei RUT C-30 PE=4 SV=1	U	Intracellular trafficking, secretion, and vesicular transport	gi|589114139|ref|XP_006969092.1| translocon-associated protein, alpha subunit [Trichoderma reesei QM6a]
124079	estExt_fgenesh5_pg.C_330009	0	0	36	59	0	0	0.874695	1.39196	8.29e-08	Inf	up	[Q]	Secondary metabolites biosynthesis, transport and catabolism	Molecular Function: copper ion binding (GO:0005507);; Molecular Function: oxidoreductase activity (GO:0016491);; Biological Process: oxidation-reduction process (GO:0055114);;	--	--	[Q]	Secondary metabolites biosynthesis, transport and catabolism	Multicopper oxidase;; Multicopper oxidase;; Multicopper oxidase	Laccase {ECO:0000313|EMBL:ETR97356.1} OS=Trichoderma reesei RUT C-30 PE=4 SV=1	Q	Secondary metabolites biosynthesis, transport and catabolism	gi|589114981|ref|XP_006969513.1| multicopper oxidase [Trichoderma reesei QM6a]
5119	fgenesh1_pm.C_scaffold_19000063	746	1883	8114	5677	21.5342	55.875	237.588	166.77	3.66e-05	2.40091	up	[Q]	Secondary metabolites biosynthesis, transport and catabolism	Molecular Function: copper ion binding (GO:0005507);; Molecular Function: oxidoreductase activity (GO:0016491);; Biological Process: oxidation-reduction process (GO:0055114);;	--	--	[Q]	Secondary metabolites biosynthesis, transport and catabolism	Multicopper oxidase;; Multicopper oxidase;; Multicopper oxidase	Putative ferrooxidoreductase Fet3 {ECO:0000313|EMBL:ETR99378.1} OS=Trichoderma reesei RUT C-30 PE=4 SV=1	Q	Secondary metabolites biosynthesis, transport and catabolism	gi|589111487|ref|XP_006967766.1| Fet3 ferroxidase-like protein [Trichoderma reesei QM6a]
122422	estExt_fgenesh5_pg.C_120123	138	130	811	740	14.2334	13.4409	82.6545	77.6289	1.03e-14	2.53667	up	--	--	--	--	--	--	--	--	Predicted protein {ECO:0000313|EMBL:EGR47788.1} OS=Hypocrea jecorina (strain QM6a) PE=4 SV=1	R	General function prediction only	gi|589108757|ref|XP_006966401.1| predicted protein [Trichoderma reesei QM6a]
75568	estExt_GeneWisePlus.C_30919	1092	1210	5548	4871	59.0321	70.094	319.83	281.828	6.04e-16	2.18307	up	[OC]	Posttranslational modification, protein turnover, chaperones;; Energy production and conversion	Biological Process: cell redox homeostasis (GO:0045454);;	--	--	[O]	Posttranslational modification, protein turnover, chaperones	PITH domain;; Thioredoxin;; Thioredoxin-like;; Thioredoxin-like domain	Thioredoxin {ECO:0000313|EMBL:ETS04347.1} OS=Trichoderma reesei RUT C-30 PE=4 SV=1	O	Posttranslational modification, protein turnover, chaperones	gi|589101531|ref|XP_006962788.1| predicted protein [Trichoderma reesei QM6a]
82616	estExt_GeneWisePlus.C_440029	5878	4481	2132	2799	179.376	136.569	64.4292	85.9685	0.00514758	-1.06912	down	[G]	Carbohydrate transport and metabolism	Molecular Function: hydrolase activity, hydrolyzing O-glycosyl compounds (GO:0004553);; Biological Process: carbohydrate metabolic process (GO:0005975);;	--	--	--	--	Cellulase (glycosyl hydrolase family 5)	Endoglucanase VIII {ECO:0000313|EMBL:ETR96805.1} OS=Trichoderma reesei RUT C-30 PE=3 SV=1	R	General function prediction only	gi|589115749|ref|XP_006969897.1| glycoside hydrolase family 5 [Trichoderma reesei QM6a]
123079	estExt_fgenesh5_pg.C_180001	6	4	408	423	0.687019	0.471306	39.9858	43.2577	1.28e-32	6.37829	up	--	--	Molecular Function: peroxidase activity (GO:0004601);;	--	--	--	--	Peroxidase, family 2	Cloroperoxidase {ECO:0000313|EMBL:ETR99624.1} OS=Trichoderma reesei RUT C-30 PE=4 SV=1	S	Function unknown	gi|589111155|ref|XP_006967600.1| predicted protein [Trichoderma reesei QM6a]
112390	fgenesh5_pg.C_scaffold_38000022	489	548	2214	1420	17.6465	19.3871	78.6625	51.5991	0.00427994	1.81463	up	--	--	--	--	--	--	--	--	Predicted protein {ECO:0000313|EMBL:EGR44309.1} OS=Hypocrea jecorina (strain QM6a) PE=4 SV=1	S	Function unknown	gi|589115443|ref|XP_006969744.1| predicted protein [Trichoderma reesei QM6a]
4109	fgenesh1_pm.C_scaffold_10000087	109	95	299	353	5.26632	4.80304	15.3446	17.9822	8.67e-05	1.6791	up	[E]	Amino acid transport and metabolism	Biological Process: cellular amino acid metabolic process (GO:0006520);; Biological Process: biosynthetic process (GO:0009058);; Molecular Function: lyase activity (GO:0016829);; Molecular Function: pyridoxal phosphate binding (GO:0030170);;	--	--	[E]	Amino acid transport and metabolism	Aminotransferase class I and II;; Aminotransferase class-V;; Alanine-glyoxylate amino-transferase;; Cys/Met metabolism PLP-dependent enzyme;; Beta-eliminating lyase	Aminotransferase class I and II {ECO:0000313|EMBL:ETS07061.1} OS=Trichoderma reesei RUT C-30 PE=3 SV=1	E	Amino acid transport and metabolism	gi|589107067|ref|XP_006965556.1| Aspartate/tyrosine/aromatic aminotransferase [Trichoderma reesei QM6a]
65141	e_gw1.15.246.1	67	35	301	331	1.59695	0.852414	10.4639	12.335	3e-09	2.63141	up	--	--	Molecular Function: iron ion binding (GO:0005506);; Molecular Function: oxidoreductase activity, acting on paired donors, with incorporation or reduction of molecular oxygen (GO:0016705);; Molecular Function: heme binding (GO:0020037);; Biological Process: oxidation-reduction process (GO:0055114);;	--	--	[Q]	Secondary metabolites biosynthesis, transport and catabolism	Cytochrome P450	Predicted protein {ECO:0000313|EMBL:EGR47113.1} (Fragment) OS=Hypocrea jecorina (strain QM6a) PE=3 SV=1	Q	Secondary metabolites biosynthesis, transport and catabolism	gi|589110199|ref|XP_006967122.1| predicted protein [Trichoderma reesei QM6a]
60638	e_gw1.8.331.1	180	132	41	40	8.06331	6.47997	2.12145	1.98476	0.000721701	-1.94338	down	--	--	--	--	--	--	--	--	Predicted protein {ECO:0000313|EMBL:EGR48937.1} OS=Hypocrea jecorina (strain QM6a) PE=4 SV=1	S	Function unknown	gi|589105873|ref|XP_006964959.1| predicted protein [Trichoderma reesei QM6a]
119864	estExt_fgenesh5_pg.C_10769	1534	2180	533	568	32.3776	48.3002	12.0754	12.6188	7.5e-05	-1.74829	down	--	--	Cellular Component: extracellular region (GO:0005576);; Biological Process: lipid transport (GO:0006869);; Molecular Function: lipid binding (GO:0008289);; Biological Process: lipoprotein metabolic process (GO:0042157);;	--	--	--	--	--	Uncharacterized protein {ECO:0000313|EMBL:ETR98510.1} OS=Trichoderma reesei RUT C-30 PE=4 SV=1	S	Function unknown	gi|589098751|ref|XP_006961398.1| predicted protein [Trichoderma reesei QM6a]
54427	e_gw1.1.1492.1	805	778	398	358	24.7965	24.8543	12.3392	11.3129	0.00125026	-1.06225	down	--	--	--	--	--	--	--	Prion-inhibition and propagation	Uncharacterized protein {ECO:0000313|EMBL:ETS06257.1} OS=Trichoderma reesei RUT C-30 PE=4 SV=1	S	Function unknown	gi|589099053|ref|XP_006961549.1| predicted protein [Trichoderma reesei QM6a]
49898	estExt_Genewise1.C_140432	626	1076	166	210	21.9616	35.5771	5.56586	6.75029	0.00646445	-2.17183	down	[G]	Carbohydrate transport and metabolism	Biological Process: carbohydrate metabolic process (GO:0005975);;	K02564|0|tre:TRIREDRAFT_49898|hypothetical protein; K02564 glucosamine-6-phosphate deaminase [EC:3.5.99.6] (A)	Amino sugar and nucleotide sugar metabolism (ko00520)	[G]	Carbohydrate transport and metabolism	Glucosamine-6-phosphate isomerases/6-phosphogluconolactonase	Glucosamine-6-phosphate isomerase {ECO:0000256|RuleBase:RU361197} OS=Hypocrea jecorina (strain QM6a) PE=3 SV=1	G	Carbohydrate transport and metabolism	gi|589109779|ref|XP_006966912.1| predicted protein [Trichoderma reesei QM6a]
62576	e_gw1.10.221.1	2733	2582	592	812	115.692	113.563	25.4245	37.0202	1.96e-13	-1.91755	down	[R]	General function prediction only	Molecular Function: hydrolase activity (GO:0016787);;	K14333|0|tre:TRIREDRAFT_62576|hypothetical protein; K14333 2,3-dihydroxybenzoate decarboxylase [EC:4.1.1.46] (A)	--	[R]	General function prediction only	Amidohydrolase	Amidohydrolase 2 {ECO:0000313|EMBL:ETS07171.1} OS=Trichoderma reesei RUT C-30 PE=4 SV=1	R	General function prediction only	gi|589107691|ref|XP_006965868.1| predicted protein [Trichoderma reesei QM6a]
63217	e_gw1.11.542.1	70	65	654	428	2.03937	1.98717	14.9234	10.5987	8.81e-06	3.00701	up	--	--	--	--	--	--	--	--	Predicted protein {ECO:0000313|EMBL:EGR47967.1} OS=Hypocrea jecorina (strain QM6a) PE=4 SV=1	G	Carbohydrate transport and metabolism	gi|589108021|ref|XP_006966033.1| predicted protein [Trichoderma reesei QM6a]
58114	e_gw1.4.937.1	79	70	499	555	6.86043	5.9808	41.7923	49.0597	3.98e-14	2.82551	up	--	--	--	--	--	--	--	--	Uncharacterized protein {ECO:0000313|EMBL:ETS05714.1} OS=Trichoderma reesei RUT C-30 PE=4 SV=1	S	Function unknown	gi|589102901|ref|XP_006963473.1| predicted protein [Trichoderma reesei QM6a]
59827	e_gw1.7.469.1	39	50	142	227	7.1221	10.6068	29.0612	49.9354	0.00278172	2.05622	up	[KR]	Transcription;; General function prediction only	Molecular Function: N-acetyltransferase activity (GO:0008080);;	--	--	--	--	Acetyltransferase (GNAT) family	Acyl-CoA N-acyltransferase {ECO:0000313|EMBL:ETS03061.1} OS=Trichoderma reesei RUT C-30 PE=4 SV=1	R	General function prediction only	gi|589104911|ref|XP_006964478.1| predicted protein [Trichoderma reesei QM6a]
123832	estExt_fgenesh5_pg.C_270088	936	1055	3618	3973	30.7513	37.3332	127.739	138.57	1.96e-13	1.93526	up	[O]	Posttranslational modification, protein turnover, chaperones	Molecular Function: heat shock protein binding (GO:0031072);; Molecular Function: unfolded protein binding (GO:0051082);;	K14002|0|tre:TRIREDRAFT_123832|hypothetical protein; K14002 DnaJ-related protein SCJ1 (A)	Protein processing in endoplasmic reticulum (ko04141)	[O]	Posttranslational modification, protein turnover, chaperones	DnaJ domain;; DnaJ central domain;; DnaJ C terminal domain	DnaJ-domain-containing protein {ECO:0000313|EMBL:ETR98206.1} OS=Trichoderma reesei RUT C-30 PE=4 SV=1	O	Posttranslational modification, protein turnover, chaperones	gi|589114009|ref|XP_006969027.1| predicted protein [Trichoderma reesei QM6a]
45624	estExt_Genewise1.C_30832	9348	9981	4961	4432	292.949	308.005	154.215	139.919	0.00125649	-1.03655	down	--	--	--	--	--	--	--	Protein of unknown function (DUF3712)	Uncharacterized protein {ECO:0000313|EMBL:ETS04417.1} OS=Trichoderma reesei RUT C-30 PE=4 SV=1	S	Function unknown	gi|589101095|ref|XP_006962570.1| predicted protein [Trichoderma reesei QM6a]
22004	estExt_fgenesh1_pm.C_60087	626	558	2970	2980	33.2785	31.9179	166.861	171.093	4.06e-19	2.33248	up	[R]	General function prediction only	--	--	--	[R]	General function prediction only	Aldo/keto reductase family	D-galacturonic acid reductase {ECO:0000313|EMBL:ETS03382.1} OS=Trichoderma reesei RUT C-30 PE=4 SV=1	C	Energy production and conversion	gi|589104013|ref|XP_006964029.1| D-galacturonic acid reductase [Trichoderma reesei QM6a]
64790	e_gw1.14.484.1	2687	2376	5390	4944	339.122	314.493	692.19	649.224	0.000460057	1.03273	up	[S]	Function unknown	Cellular Component: integral component of membrane (GO:0016021);;	K07034|5.13489e-142|tre:TRIREDRAFT_64790|hypothetical protein; K07034 (A)	--	--	--	GPR1/FUN34/yaaH family	Predicted protein {ECO:0000313|EMBL:EGR47287.1} OS=Hypocrea jecorina (strain QM6a) PE=4 SV=1	S	Function unknown	gi|589109671|ref|XP_006966858.1| predicted protein [Trichoderma reesei QM6a]
69868	e_gw1.31.105.1	530	299	1724	1653	17.9202	10.6583	60.4906	57.3114	9.94e-14	2.02704	up	--	--	Molecular Function: mannosyltransferase activity (GO:0000030);; Biological Process: protein glycosylation (GO:0006486);; Cellular Component: membrane (GO:0016020);;	K03854|0|tre:TRIREDRAFT_69868|glycosyltransferase family 15; K03854 mannosyltransferase [EC:2.4.1.-] (A)	--	[G]	Carbohydrate transport and metabolism	Glycolipid 2-alpha-mannosyltransferase	Glycosyltransferase family 15 {ECO:0000313|EMBL:EGR44673.1} OS=Hypocrea jecorina (strain QM6a) PE=4 SV=1	G	Carbohydrate transport and metabolism	gi|589114791|ref|XP_006969418.1| glycosyltransferase family 15 [Trichoderma reesei QM6a]
54198	e_gw1.1.1802.1	458	262	1231	1292	57.6198	34.9451	158.198	171.472	2.45e-10	1.80971	up	--	--	--	--	--	--	--	Glycosyl hydrolase catalytic core	Uncharacterized protein {ECO:0000313|EMBL:ETS06433.1} OS=Trichoderma reesei RUT C-30 PE=4 SV=1	R	General function prediction only	gi|572283459|gb|ETS06433.1| hypothetical protein M419DRAFT_105655 [Trichoderma reesei RUT C-30]
52073	estExt_Genewise1.C_280001	1122	1155	629	497	20.0983	21.1252	11.6758	9.18893	0.00089309	-1.01134	down	--	--	Molecular Function: catalytic activity (GO:0003824);; Biological Process: metabolic process (GO:0008152);; Molecular Function: sulfuric ester hydrolase activity (GO:0008484);;	--	--	--	--	Sulfatase;; Type I phosphodiesterase / nucleotide pyrophosphatase	Sulfatase domain protein {ECO:0000313|EMBL:ETR98002.1} OS=Trichoderma reesei RUT C-30 PE=4 SV=1	R	General function prediction only	gi|589114203|ref|XP_006969124.1| sulfatase [Trichoderma reesei QM6a]
21664	estExt_fgenesh1_pm.C_30214	167	143	372	360	20.9185	15.9657	41.293	57.0039	0.00276269	1.24267	up	--	--	Biological Process: vacuolar proton-transporting V-type ATPase complex assembly (GO:0070072);;	--	--	--	--	ER protein Pkr1	Predicted protein {ECO:0000313|EMBL:EGR51530.1} OS=Hypocrea jecorina (strain QM6a) PE=4 SV=1	S	Function unknown	gi|589101005|ref|XP_006962525.1| predicted protein [Trichoderma reesei QM6a]
61632	e_gw1.9.280.1	8	2	34	49	1.31481	0.471319	5.55607	8.20023	0.00280061	3.04926	up	--	--	--	--	--	--	--	--	Uncharacterized protein {ECO:0000313|EMBL:ETS01499.1} OS=Trichoderma reesei RUT C-30 PE=4 SV=1	S	Function unknown	gi|589106905|ref|XP_006965475.1| predicted protein [Trichoderma reesei QM6a]
2038	fgenesh1_pm.C_scaffold_1000372	112	95	315	417	5.12564	4.62597	15.3435	20.2241	8.15e-06	1.82463	up	[C]	Energy production and conversion	Molecular Function: oxidoreductase activity (GO:0016491);; Molecular Function: metal ion binding (GO:0046872);; Biological Process: oxidation-reduction process (GO:0055114);;	--	--	[C]	Energy production and conversion	Iron-containing alcohol dehydrogenase;; Iron-containing alcohol dehydrogenase	Dehydroquinate synthase-like protein {ECO:0000313|EMBL:ETR98406.1} OS=Trichoderma reesei RUT C-30 PE=4 SV=1	C	Energy production and conversion	gi|589097845|ref|XP_006960945.1| predicted protein [Trichoderma reesei QM6a]
105866	fgenesh5_pg.C_scaffold_6000092	1180	1587	580	617	46.8296	61.7416	23.9435	22.9642	0.000334874	-1.20334	down	--	--	--	--	--	--	--	--	Uncharacterized protein {ECO:0000313|EMBL:ETS03246.1} OS=Trichoderma reesei RUT C-30 PE=4 SV=1	--	--	gi|589104453|ref|XP_006964249.1| predicted protein [Trichoderma reesei QM6a]
5818	fgenesh1_pm.C_scaffold_30000020	264	232	49	88	30.7635	31.0534	6.28435	11.575	9.79e-05	-1.85413	down	[Q]	Secondary metabolites biosynthesis, transport and catabolism	Molecular Function: protein disulfide oxidoreductase activity (GO:0015035);;	--	--	--	--	DSBA-like thioredoxin domain	DSBA oxidoreductase {ECO:0000313|EMBL:ETR97585.1} OS=Trichoderma reesei RUT C-30 PE=4 SV=1	S	Function unknown	gi|589114527|ref|XP_006969286.1| predicted protein [Trichoderma reesei QM6a]
22164	estExt_fgenesh1_pm.C_80026	1083	1268	5417	4797	31.1773	38.4836	167.103	145.512	3.35e-15	2.12432	up	[O]	Posttranslational modification, protein turnover, chaperones	Molecular Function: protein binding (GO:0005515);;	K09523|0|tre:TRIREDRAFT_22164|hypothetical protein; K09523 DnaJ homolog subfamily C member 3 (A)	Protein processing in endoplasmic reticulum (ko04141)	[V]	Defense mechanisms	DnaJ domain;; TPR repeat;; Tetratricopeptide repeat;; Tetratricopeptide repeat;; Tetratricopeptide repeat;; Tetratricopeptide repeat;; Tetratricopeptide repeat;; Tetratricopeptide repeat;; Tetratricopeptide repeat;; Tetratricopeptide repeat;; Anaphase-promoting complex, cyclosome, subunit 3;; Tetratricopeptide repeat	TPR-like protein {ECO:0000313|EMBL:ETS02661.1} OS=Trichoderma reesei RUT C-30 PE=4 SV=1	O	Posttranslational modification, protein turnover, chaperones	gi|589105623|ref|XP_006964834.1| predicted protein [Trichoderma reesei QM6a]
64125	e_gw1.13.280.1	10	6	63	50	0.142209	0.0702302	0.718612	0.567496	0.0015844	2.82163	up	[RTKL]	General function prediction only;; Signal transduction mechanisms;; Transcription;; Replication, recombination and repair	Molecular Function: protein kinase activity (GO:0004672);; Molecular Function: ATP binding (GO:0005524);; Biological Process: protein phosphorylation (GO:0006468);;	--	--	[D]	Cell cycle control, cell division, chromosome partitioning	Protein kinase domain;; Protein tyrosine kinase;; Kinase-like	Predicted protein {ECO:0000313|EMBL:EGR47515.1} OS=Hypocrea jecorina (strain QM6a) PE=4 SV=1	T	Signal transduction mechanisms	gi|589109209|ref|XP_006966627.1| predicted protein [Trichoderma reesei QM6a]
81383	estExt_GeneWisePlus.C_240187	431	414	4701	4025	9.32356	8.71635	112.546	96.914	1.16e-35	3.37231	up	--	--	--	--	--	--	--	Regulator of G protein signaling domain	Uncharacterized protein {ECO:0000313|EMBL:ETR98631.1} OS=Trichoderma reesei RUT C-30 PE=4 SV=1	S	Function unknown	gi|589113275|ref|XP_006968660.1| GPCR, GprK-like protein [Trichoderma reesei QM6a]
82626	estExt_GeneWisePlus.C_460020	399	401	197	139	10.4557	11.2012	5.37998	3.94826	0.00189471	-1.24687	down	[V]	Defense mechanisms	Molecular Function: ATP binding (GO:0005524);; Cellular Component: membrane (GO:0016020);; Molecular Function: ATPase activity (GO:0016887);;	--	--	[Q]	Secondary metabolites biosynthesis, transport and catabolism	ABC-2 type transporter;; ABC transporter;; AAA domain;; AAA ATPase domain	Predicted protein {ECO:0000313|EMBL:EGR44131.1} OS=Hypocrea jecorina (strain QM6a) PE=4 SV=1	Q	Secondary metabolites biosynthesis, transport and catabolism	gi|589115819|ref|XP_006969932.1| predicted protein [Trichoderma reesei QM6a]
121754	estExt_fgenesh5_pg.C_90064	2888	3354	9628	8608	48.254	57.4363	171.549	153.148	1.57e-07	1.55176	up	[U]	Intracellular trafficking, secretion, and vesicular transport	--	K09540|0|tre:TRIREDRAFT_121754|protein translocation complex component; K09540 translocation protein SEC63 (A)	Protein export (ko03060);; Protein processing in endoplasmic reticulum (ko04141)	[O]	Posttranslational modification, protein turnover, chaperones	Sec63 Brl domain;; DnaJ domain	Pre protein translocase subunit {ECO:0000313|EMBL:ETS01390.1} OS=Trichoderma reesei RUT C-30 PE=4 SV=1	O	Posttranslational modification, protein turnover, chaperones	gi|589106835|ref|XP_006965440.1| protein translocation complex component [Trichoderma reesei QM6a]
58910	e_gw1.5.231.1	249	187	59	102	12.3351	9.99238	3.18426	5.46086	0.00459234	-1.43608	down	--	--	Molecular Function: catalytic activity (GO:0003824);; Biological Process: nucleoside metabolic process (GO:0009116);;	--	--	--	--	Phosphorylase superfamily	Predicted protein {ECO:0000313|EMBL:EGR50394.1} OS=Hypocrea jecorina (strain QM6a) PE=4 SV=1	S	Function unknown	gi|589103717|ref|XP_006963881.1| predicted protein [Trichoderma reesei QM6a]
124065	estExt_fgenesh5_pg.C_320048	1184	684	1932	2156	76.6034	45.1645	129.267	143.061	0.00044025	1.13047	up	[R]	General function prediction only	--	--	--	--	--	SnoaL-like domain;; SnoaL-like domain	Predicted protein {ECO:0000313|EMBL:EGR44617.1} OS=Hypocrea jecorina (strain QM6a) PE=4 SV=1	T	Signal transduction mechanisms	gi|589114937|ref|XP_006969491.1| predicted protein [Trichoderma reesei QM6a]
121111	estExt_fgenesh5_pg.C_50534	575	1076	83	81	44.8259	102.666	6.44371	7.49616	0.00139204	-3.32399	down	--	--	--	--	--	--	--	--	Predicted protein {ECO:0000313|EMBL:EGR50522.1} OS=Hypocrea jecorina (strain QM6a) PE=4 SV=1	S	Function unknown	gi|589103939|ref|XP_006963992.1| predicted protein [Trichoderma reesei QM6a]
79174	estExt_GeneWisePlus.C_120518	2143	2051	4745	4876	157.865	150.488	352.381	379.096	2.26e-05	1.20149	up	--	--	Biological Process: transport (GO:0006810);; Cellular Component: integral component of membrane (GO:0016021);;	--	--	[U]	Intracellular trafficking, secretion, and vesicular transport	emp24/gp25L/p24 family/GOLD	Uncharacterized protein {ECO:0000313|EMBL:ETS01061.1} OS=Trichoderma reesei RUT C-30 PE=3 SV=1	U	Intracellular trafficking, secretion, and vesicular transport	gi|589108863|ref|XP_006966454.1| predicted protein [Trichoderma reesei QM6a]
121486	estExt_fgenesh5_pg.C_70472	951	1099	170	227	30.852	38.5763	4.61342	6.39399	6.8e-15	-2.36419	down	--	--	--	--	--	--	--	Transmembrane amino acid transporter protein	Uncharacterized protein {ECO:0000313|EMBL:ETS02730.1} OS=Trichoderma reesei RUT C-30 PE=4 SV=1	E	Amino acid transport and metabolism	gi|589105527|ref|XP_006964786.1| transmembrane amino acid transporter [Trichoderma reesei QM6a]
49149	estExt_Genewise1.C_120146	645	660	2261	2402	27.8183	30.7832	108.515	114.806	2.23e-12	1.84117	up	[U]	Intracellular trafficking, secretion, and vesicular transport	Biological Process: posttranslational protein targeting to membrane, translocation (GO:0031204);; Cellular Component: Sec62/Sec63 complex (GO:0031207);;	K12273|2.32658e-161|tre:TRIREDRAFT_49149|hypothetical protein; K12273 translocation protein SEC66 (A)	--	[U]	Intracellular trafficking, secretion, and vesicular transport	Preprotein translocase subunit Sec66	Uncharacterized protein {ECO:0000313|EMBL:ETS01255.1} OS=Trichoderma reesei RUT C-30 PE=4 SV=1	U	Intracellular trafficking, secretion, and vesicular transport	gi|589108719|ref|XP_006966382.1| predicted protein [Trichoderma reesei QM6a]
109378	fgenesh5_pg.C_scaffold_15000180	21	37	141	143	0.440681	0.793936	3.13083	3.09838	0.000130027	2.29894	up	[J]	Translation, ribosomal structure and biogenesis	--	--	--	[J]	Translation, ribosomal structure and biogenesis	Amidase	Amidase {ECO:0000313|EMBL:EGR47116.1} OS=Hypocrea jecorina (strain QM6a) PE=4 SV=1	J	Translation, ribosomal structure and biogenesis	gi|589110205|ref|XP_006967125.1| amidase [Trichoderma reesei QM6a]
122147	estExt_fgenesh5_pg.C_100378	166	140	550	524	7.03263	6.18381	24.2268	23.4522	3.53e-07	1.81443	up	--	--	--	--	--	--	--	--	Predicted protein {ECO:0000313|EMBL:EGR48319.1} OS=Hypocrea jecorina (strain QM6a) PE=4 SV=1	S	Function unknown	gi|589107419|ref|XP_006965732.1| predicted protein [Trichoderma reesei QM6a]
63733	e_gw1.12.502.1	218	126	423	341	6.22785	3.25655	8.46447	7.19761	0.0053888	1.15238	up	--	--	--	--	--	--	--	NmrA-like family;; NADH(P)-binding	Isoflavone reductase family protein {ECO:0000313|EMBL:ETS01083.1} OS=Trichoderma reesei RUT C-30 PE=4 SV=1	S	Function unknown	gi|589108845|ref|XP_006966445.1| predicted protein [Trichoderma reesei QM6a]
57592	e_gw1.4.1027.1	1076	1041	399	426	48.4179	44.3184	19.9445	21.151	5.94e-06	-1.35594	down	--	--	--	--	--	--	--	Polymer-forming cytoskeletal	Uncharacterized protein {ECO:0000313|EMBL:ETS05629.1} OS=Trichoderma reesei RUT C-30 PE=4 SV=1	S	Function unknown	gi|589102407|ref|XP_006963226.1| predicted protein [Trichoderma reesei QM6a]
82150	estExt_GeneWisePlus.C_320003	1339	1251	3642	3680	162.923	153.497	441.573	459.649	1.89e-08	1.50281	up	--	--	Cellular Component: endoplasmic reticulum (GO:0005783);; Biological Process: protein targeting to ER (GO:0045047);;	--	--	[P]	Inorganic ion transport and metabolism	Phosphate transport (Pho88)	Inorganic phosphate transport PHO88 {ECO:0000313|EMBL:ETR97548.1} OS=Trichoderma reesei RUT C-30 PE=4 SV=1	P	Inorganic ion transport and metabolism	gi|589114853|ref|XP_006969449.1| predicted protein [Trichoderma reesei QM6a]
57868	e_gw1.4.368.1	181	221	461	512	14.4827	17.6838	35.6558	40.9698	0.000596294	1.28015	up	[E]	Amino acid transport and metabolism	--	K00286|0|tre:TRIREDRAFT_57868|delta 1-pyrroline-5-carboxylate reductase; K00286 pyrroline-5-carboxylate reductase [EC:1.5.1.2] (A)	Arginine and proline metabolism (ko00330);; Biosynthesis of amino acids (ko01230)	[E]	Amino acid transport and metabolism	Pyrroline-5-carboxylate reductase dimerisation;; NADP oxidoreductase coenzyme F420-dependent	Pyrroline-5-carboxylate reductase {ECO:0000256|RuleBase:RU003903} OS=Trichoderma reesei RUT C-30 PE=3 SV=1	E	Amino acid transport and metabolism	gi|589102807|ref|XP_006963426.1| delta 1-pyrroline-5-carboxylate reductase [Trichoderma reesei QM6a]
39590	gw1.5.725.1	1366	1353	4457	4598	53.3629	59.2953	193.298	197.589	1e-10	1.73946	up	[O]	Posttranslational modification, protein turnover, chaperones	--	--	--	[O]	Posttranslational modification, protein turnover, chaperones	DnaJ domain	Uncharacterized protein {ECO:0000313|EMBL:ETS03929.1} (Fragment) OS=Trichoderma reesei RUT C-30 PE=4 SV=1	O	Posttranslational modification, protein turnover, chaperones	gi|589103081|ref|XP_006963563.1| predicted protein [Trichoderma reesei QM6a]
68924	e_gw1.27.63.1	56	46	3129	2890	1.7505	1.36844	112.436	105.934	6.68e-80	5.88583	up	[M]	Cell wall/membrane/envelope biogenesis	Biological Process: metabolic process (GO:0008152);; Molecular Function: methyltransferase activity (GO:0008168);;	K00574|0|tre:TRIREDRAFT_68924|hypothetical protein; K00574 cyclopropane-fatty-acyl-phospholipid synthase [EC:2.1.1.79] (A)	--	--	--	Mycolic acid cyclopropane synthetase;; Methyltransferase domain;; Methyltransferase domain;; Methyltransferase domain;; Methyltransferase domain;; Methyltransferase domain;; Methyltransferase domain;; ubiE/COQ5 methyltransferase family;; Methyltransferase small domain	Putative methyltransferase {ECO:0000313|EMBL:ETR98233.1} OS=Trichoderma reesei RUT C-30 PE=4 SV=1	R	General function prediction only	gi|572274730|gb|ETR98233.1| putative methyltransferase [Trichoderma reesei RUT C-30]
80019	estExt_GeneWisePlus.C_160331	55	36	1106	1041	1.44843	1.4187	36.8912	35.1007	6.63e-41	4.56191	up	[IQR]	Lipid transport and metabolism;; Secondary metabolites biosynthesis, transport and catabolism;; General function prediction only	Molecular Function: catalytic activity (GO:0003824);; Molecular Function: coenzyme binding (GO:0050662);;	--	--	[Q]	Secondary metabolites biosynthesis, transport and catabolism	short chain dehydrogenase;; KR domain;; NAD dependent epimerase/dehydratase family	NAD(P)-binding protein {ECO:0000313|EMBL:ETS00473.1} OS=Trichoderma reesei RUT C-30 PE=4 SV=1	S	Function unknown	gi|589110627|ref|XP_006967336.1| predicted protein [Trichoderma reesei QM6a]
105810	fgenesh5_pg.C_scaffold_6000036	914	798	232	294	36.2846	33.0095	9.99812	12.5473	5.1e-08	-1.69988	down	[E]	Amino acid transport and metabolism	Molecular Function: metalloendopeptidase activity (GO:0004222);;	--	--	--	--	Thermolysin metallopeptidase, alpha-helical domain;; Thermolysin metallopeptidase, catalytic domain	Predicted protein {ECO:0000313|EMBL:EGR49888.1} OS=Hypocrea jecorina (strain QM6a) PE=4 SV=1	E	Amino acid transport and metabolism	gi|589104415|ref|XP_006964230.1| predicted protein [Trichoderma reesei QM6a]
75175	estExt_GeneWisePlus.C_30135	2696	3460	1419	1519	117.336	149.747	60.6361	67.5791	0.00013026	-1.06189	down	[I]	Lipid transport and metabolism	Molecular Function: oxidoreductase activity, acting on the CH-CH group of donors (GO:0016627);; Molecular Function: flavin adenine dinucleotide binding (GO:0050660);; Biological Process: oxidation-reduction process (GO:0055114);;	--	--	[I]	Lipid transport and metabolism	Acyl-CoA dehydrogenase, C-terminal domain;; Acyl-CoA dehydrogenase, N-terminal domain;; Acyl-CoA dehydrogenase, middle domain;; Acyl-CoA dehydrogenase, C-terminal domain	Acyl-CoA dehydrogenase mitochondrial {ECO:0000313|EMBL:ETS04812.1} OS=Trichoderma reesei RUT C-30 PE=3 SV=1	I	Lipid transport and metabolism	gi|589101629|ref|XP_006962837.1| predicted protein [Trichoderma reesei QM6a]
75886	estExt_GeneWisePlus.C_40450	1321	1087	2786	2582	26.8068	23.2727	59.8261	54.2804	1.95e-05	1.1595	up	[Q]	Secondary metabolites biosynthesis, transport and catabolism	Molecular Function: iron ion binding (GO:0005506);; Molecular Function: oxidoreductase activity, acting on paired donors, with incorporation or reduction of molecular oxygen (GO:0016705);; Molecular Function: heme binding (GO:0020037);; Biological Process: oxidation-reduction process (GO:0055114);;	--	--	[Q]	Secondary metabolites biosynthesis, transport and catabolism	Cytochrome P450	Cytochrome P450 {ECO:0000313|EMBL:ETS05654.1} OS=Trichoderma reesei RUT C-30 PE=3 SV=1	Q	Secondary metabolites biosynthesis, transport and catabolism	gi|589102745|ref|XP_006963395.1| predicted protein [Trichoderma reesei QM6a]
62488	e_gw1.10.504.1	64	88	216	272	3.76303	4.28195	8.94834	13.5802	0.00042302	1.68816	up	[GEPR]	Carbohydrate transport and metabolism;; Amino acid transport and metabolism;; Inorganic ion transport and metabolism;; General function prediction only	Cellular Component: integral component of membrane (GO:0016021);; Molecular Function: transmembrane transporter activity (GO:0022857);; Biological Process: transmembrane transport (GO:0055085);;	--	--	[R]	General function prediction only	Major Facilitator Superfamily	Putative bicyclomycin resistance protein {ECO:0000313|EMBL:ETS07155.1} OS=Trichoderma reesei RUT C-30 PE=4 SV=1	R	General function prediction only	gi|572284181|gb|ETS07155.1| putative bicyclomycin resistance protein [Trichoderma reesei RUT C-30]
106120	fgenesh5_pg.C_scaffold_6000346	76	66	380	391	2.53813	2.27125	11.7048	13.6461	2.41e-09	2.44389	up	[I]	Lipid transport and metabolism	Biological Process: metabolic process (GO:0008152);; Molecular Function: hydrolase activity (GO:0016787);;	--	--	[V]	Defense mechanisms	alpha/beta hydrolase fold;; Protein of unknown function (DUF2424)	Alpha/beta-hydrolase {ECO:0000313|EMBL:ETS03505.1} OS=Trichoderma reesei RUT C-30 PE=4 SV=1	R	General function prediction only	gi|589104335|ref|XP_006964190.1| predicted protein [Trichoderma reesei QM6a]
104277	fgenesh5_pg.C_scaffold_3000232	62	3	204	158	13.164	0.708542	44.2943	35.8082	0.000113829	2.47125	up	--	--	--	--	--	--	--	Hydrophobic surface binding protein A	Cell wall protein {ECO:0000313|EMBL:EGR51136.1} OS=Hypocrea jecorina (strain QM6a) PE=4 SV=1	R	General function prediction only	gi|589101315|ref|XP_006962680.1| cell wall protein [Trichoderma reesei QM6a]
66751	e_gw1.19.354.1	11	35	80	95	1.1973	3.9668	8.92344	10.9543	0.00882183	1.93742	up	--	--	--	--	--	--	--	short chain dehydrogenase;; KR domain;; Enoyl-(Acyl carrier protein) reductase	Putative short-chain alcohol dehydrogenase {ECO:0000313|EMBL:ETR99345.1} OS=Trichoderma reesei RUT C-30 PE=4 SV=1	Q	Secondary metabolites biosynthesis, transport and catabolism	gi|589111621|ref|XP_006967833.1| dehydrogenase [Trichoderma reesei QM6a]
5787	fgenesh1_pm.C_scaffold_29000031	162	177	58	54	5.97067	6.93315	2.30755	2.12472	0.00430216	-1.59318	down	[E]	Amino acid transport and metabolism	Biological Process: amino acid transmembrane transport (GO:0003333);; Biological Process: transport (GO:0006810);; Molecular Function: amino acid transmembrane transporter activity (GO:0015171);; Cellular Component: membrane (GO:0016020);; Biological Process: transmembrane transport (GO:0055085);;	K16261|0|tre:TRIREDRAFT_5787|hypothetical protein; K16261 yeast amino acid transporter (A)	--	[E]	Amino acid transport and metabolism	Amino acid permease;; Amino acid permease	Amino acid permease {ECO:0000313|EMBL:ETR97659.1} OS=Trichoderma reesei RUT C-30 PE=4 SV=1	E	Amino acid transport and metabolism	gi|589114299|ref|XP_006969172.1| hypothetical protein TRIREDRAFT_5787 [Trichoderma reesei QM6a]
123577	estExt_fgenesh5_pg.C_230134	722	776	2242	2135	17.0366	19.6312	58.148	54.4064	4.92e-09	1.55137	up	[OU]	Posttranslational modification, protein turnover, chaperones;; Intracellular trafficking, secretion, and vesicular transport	Molecular Function: protein disulfide isomerase activity (GO:0003756);; Cellular Component: endoplasmic reticulum (GO:0005783);; Molecular Function: oxidoreductase activity, acting on a sulfur group of donors, disulfide as acceptor (GO:0016671);; Biological Process: oxidation-reduction process (GO:0055114);;	--	--	[OU]	Posttranslational modification, protein turnover, chaperones;; Intracellular trafficking, secretion, and vesicular transport	Endoplasmic Reticulum Oxidoreductin 1 (ERO1)	Endoplasmic oxidoreductin {ECO:0000313|EMBL:ETR98715.1} OS=Trichoderma reesei RUT C-30 PE=4 SV=1	O	Posttranslational modification, protein turnover, chaperones	gi|589113065|ref|XP_006968555.1| predicted protein [Trichoderma reesei QM6a]
55630	e_gw1.2.924.1	194	209	65	65	8.56656	7.78291	1.98041	2.70372	0.00169145	-1.62789	down	--	--	Cellular Component: integral component of membrane (GO:0016021);; Biological Process: transmembrane transport (GO:0055085);;	--	--	--	--	Major Facilitator Superfamily	Putative MFS monocarboxylate transporter {ECO:0000313|EMBL:ETR96752.1} OS=Trichoderma reesei RUT C-30 PE=4 SV=1	R	General function prediction only	gi|589100085|ref|XP_006962065.1| predicted protein [Trichoderma reesei QM6a]
74060	estExt_GeneWisePlus.C_10990	1466	591	3862	3935	66.0553	28.1771	172.544	184.952	4.95e-11	1.92127	up	--	--	--	--	--	--	--	--	Uncharacterized protein {ECO:0000313|EMBL:ETS06662.1} OS=Trichoderma reesei RUT C-30 PE=4 SV=1	R	General function prediction only	gi|589098527|ref|XP_006961286.1| predicted protein [Trichoderma reesei QM6a]
110653	fgenesh5_pg.C_scaffold_21000119	41894	34184	12085	14028	1695.07	1403.02	513.089	576.931	1.41e-05	-1.54026	down	--	--	--	--	--	--	--	--	Uncharacterized protein {ECO:0000313|EMBL:ETR98981.1} OS=Trichoderma reesei RUT C-30 PE=4 SV=1	S	Function unknown	gi|589112303|ref|XP_006968174.1| predicted protein [Trichoderma reesei QM6a]
108671	fgenesh5_pg.C_scaffold_13000017	93	35	849	677	1.31729	0.516723	12.7244	9.81951	2.51e-20	3.57459	up	[G]	Carbohydrate transport and metabolism	Molecular Function: hydrolase activity, hydrolyzing O-glycosyl compounds (GO:0004553);; Biological Process: carbohydrate metabolic process (GO:0005975);;	--	--	--	--	Glycosyl hydrolase family 3 N terminal domain;; Glycosyl hydrolase family 3 C-terminal domain;; Fibronectin type III-like domain;; PA14 domain	Glycoside hydrolase family 3 {ECO:0000313|EMBL:EGR47371.1} (Fragment) OS=Hypocrea jecorina (strain QM6a) PE=4 SV=1	R	General function prediction only	gi|589108965|ref|XP_006966505.1| glycoside hydrolase family 3 [Trichoderma reesei QM6a]
63526	e_gw1.12.567.1	2	2	38	42	0.623962	0.638332	10.1599	11.7132	0.00013553	4.32567	up	--	--	--	--	--	--	--	--	Uncharacterized protein {ECO:0000313|EMBL:ETS01085.1} OS=Trichoderma reesei RUT C-30 PE=4 SV=1	R	General function prediction only	gi|589108843|ref|XP_006966444.1| predicted protein [Trichoderma reesei QM6a]
21908	estExt_fgenesh1_pm.C_50108	852	1348	184	248	38.3241	60.2636	8.12273	11.2716	0.000392199	-2.34239	down	--	--	Cellular Component: integral component of membrane (GO:0016021);;	--	--	[I]	Lipid transport and metabolism	GNS1/SUR4 family	Elongation of fatty acids protein {ECO:0000256|RuleBase:RU361115} OS=Hypocrea jecorina (strain QM6a) PE=3 SV=1	I	Lipid transport and metabolism	gi|589103043|ref|XP_006963544.1| predicted protein [Trichoderma reesei QM6a]
106315	fgenesh5_pg.C_scaffold_7000116	515	460	4117	3569	4.82934	4.27895	36.7682	30.4598	3.02e-29	2.98232	up	--	--	--	--	--	--	--	Trypsin-like peptidase domain	Predicted protein {ECO:0000313|EMBL:EGR49527.1} OS=Hypocrea jecorina (strain QM6a) PE=4 SV=1	S	Function unknown	gi|589105287|ref|XP_006964666.1| predicted protein [Trichoderma reesei QM6a]
56546	e_gw1.3.527.1	452	310	1266	1481	41.2506	31.7336	127.859	155.391	4.94e-11	1.85142	up	--	--	--	--	--	--	--	--	Uncharacterized protein {ECO:0000313|EMBL:ETS04708.1} OS=Trichoderma reesei RUT C-30 PE=4 SV=1	S	Function unknown	gi|572281684|gb|ETS04708.1| hypothetical protein M419DRAFT_73095 [Trichoderma reesei RUT C-30]
81097	estExt_GeneWisePlus.C_220188	1165	1186	340	445	52.2496	55.1568	15.7024	20.7392	5.45e-08	-1.579	down	[U]	Intracellular trafficking, secretion, and vesicular transport	Cellular Component: integral component of membrane (GO:0016021);;	K04709|0|tre:TRIREDRAFT_81097|hypothetical protein; K04709 Acyl-CoA-dependent ceramide synthase [EC:2.3.1.24] (A)	Sphingolipid metabolism (ko00600)	[U]	Intracellular trafficking, secretion, and vesicular transport	TLC domain;; TRAM1-like protein	Longevity assurance proteins LAG1/LAC1 {ECO:0000313|EMBL:ETS01908.1} OS=Trichoderma reesei RUT C-30 PE=4 SV=1	U	Intracellular trafficking, secretion, and vesicular transport	gi|589112727|ref|XP_006968386.1| predicted protein [Trichoderma reesei QM6a]
123710	estExt_fgenesh5_pg.C_250102	899	614	136	98	20.0863	12.2606	3.28868	2.64295	8.85e-06	-2.69046	down	--	--	Molecular Function: DNA binding (GO:0003677);; Cellular Component: nucleus (GO:0005634);; Biological Process: transcription, DNA-templated (GO:0006351);; Molecular Function: zinc ion binding (GO:0008270);;	--	--	--	--	Fungal specific transcription factor domain	Predicted protein {ECO:0000313|EMBL:EGR45294.1} OS=Hypocrea jecorina (strain QM6a) PE=4 SV=1	R	General function prediction only	gi|589113431|ref|XP_006968738.1| predicted protein [Trichoderma reesei QM6a]
72567	kg2.C_scaffold_3000002	42700	28784	1474460	1436020	1416.7	991.379	50261.1	48806.8	7.02e-80	5.34919	up	[G]	Carbohydrate transport and metabolism	Molecular Function: hydrolase activity, hydrolyzing O-glycosyl compounds (GO:0004553);; Cellular Component: extracellular region (GO:0005576);; Biological Process: carbohydrate metabolic process (GO:0005975);; Biological Process: cellulose catabolic process (GO:0030245);; Molecular Function: cellulose binding (GO:0030248);;	--	--	--	--	Glycosyl hydrolases family 6;; Fungal cellulose binding domain	Glucanase {ECO:0000256|RuleBase:RU361186} OS=Trichoderma reesei RUT C-30 PE=3 SV=1	G	Carbohydrate transport and metabolism	gi|589101115|ref|XP_006962580.1| glycoside hydrolase family 6 [Trichoderma reesei QM6a]
44476	estExt_Genewise1.C_11808	10130	8992	4717	3313	96.904	85.1365	46.6176	33.7692	5.19e-05	-1.24782	down	[V]	Defense mechanisms	Molecular Function: ATP binding (GO:0005524);; Biological Process: transport (GO:0006810);; Cellular Component: integral component of membrane (GO:0016021);; Molecular Function: ATPase activity (GO:0016887);; Molecular Function: ATPase activity, coupled to transmembrane movement of substances (GO:0042626);; Biological Process: transmembrane transport (GO:0055085);;	--	--	[Q]	Secondary metabolites biosynthesis, transport and catabolism	ABC transporter transmembrane region;; ABC transporter;; AAA domain;; 50S ribosome-binding GTPase;; Miro-like protein	ABC transporter family protein {ECO:0000313|EMBL:ETS00007.1} OS=Trichoderma reesei RUT C-30 PE=3 SV=1	Q	Secondary metabolites biosynthesis, transport and catabolism	gi|589098157|ref|XP_006961101.1| predicted protein [Trichoderma reesei QM6a]
109828	fgenesh5_pg.C_scaffold_17000158	37	19	0	0	5.90245	3.16479	5.58e-06	0.101017	0.000221558	#NAME?	down	--	--	--	--	--	--	--	--	Uncharacterized protein {ECO:0000313|EMBL:ETS00142.1} OS=Trichoderma reesei RUT C-30 PE=4 SV=1	--	--	gi|589111051|ref|XP_006967548.1| predicted protein [Trichoderma reesei QM6a]
69879	e_gw1.31.129.1	558	638	1326	1397	22.3881	27.2804	56.5743	59.0779	3.53e-05	1.19161	up	--	--	Molecular Function: nucleic acid binding (GO:0003676);;	--	--	[AJ]	RNA processing and modification;; Translation, ribosomal structure and biogenesis	RNA recognition motif. (a.k.a. RRM, RBD, or RNP domain);; RNA recognition motif (a.k.a. RRM, RBD, or RNP domain);; RNA recognition motif. (a.k.a. RRM, RBD, or RNP domain)	Predicted protein {ECO:0000313|EMBL:EGR44640.1} OS=Hypocrea jecorina (strain QM6a) PE=4 SV=1	R	General function prediction only	gi|589114735|ref|XP_006969390.1| predicted protein [Trichoderma reesei QM6a]
74020	estExt_GeneWisePlus.C_10921	272	450	720	760	11.2294	18.582	29.1369	31.6855	0.00193557	1.04227	up	[F]	Nucleotide transport and metabolism	Molecular Function: orotidine-5'-phosphate decarboxylase activity (GO:0004590);; Biological Process: 'de novo' pyrimidine nucleobase biosynthetic process (GO:0006207);;	K13421|0|tre:TRIREDRAFT_74020|hypothetical protein; K13421 uridine monophosphate synthetase [EC:2.4.2.10 4.1.1.23] (A)	Pyrimidine metabolism (ko00240)	[F]	Nucleotide transport and metabolism	Orotidine 5'-phosphate decarboxylase / HUMPS family	Orotidine 5&apos;-phosphate decarboxylase {ECO:0000256|RuleBase:RU000512} OS=Trichoderma reesei RUT C-30 PE=3 SV=1	F	Nucleotide transport and metabolism	gi|589099359|ref|XP_006961702.1| predicted protein [Trichoderma reesei QM6a]
74580	estExt_GeneWisePlus.C_20080	904	867	3812	3189	27.5121	26.0632	121.789	103.207	3.26e-14	1.98705	up	--	--	--	--	--	--	--	--	Uncharacterized protein {ECO:0000313|EMBL:ETR97864.1} OS=Trichoderma reesei RUT C-30 PE=4 SV=1	S	Function unknown	gi|589100095|ref|XP_006962070.1| predicted protein [Trichoderma reesei QM6a]
107386	fgenesh5_pg.C_scaffold_9000189	25	11	94	59	0.943667	0.48879	4.05322	2.47165	0.0074961	2.08774	up	--	--	--	--	--	--	--	--	Predicted protein {ECO:0000313|EMBL:EGR48594.1} OS=Hypocrea jecorina (strain QM6a) PE=4 SV=1	S	Function unknown	gi|589106637|ref|XP_006965341.1| predicted protein [Trichoderma reesei QM6a]
123797	estExt_fgenesh5_pg.C_260111	320	75	2578	1835	26.5559	6.97644	225.92	167.777	1.85e-09	3.47915	up	--	--	--	--	--	--	--	--	Uncharacterized protein {ECO:0000313|EMBL:ETR98289.1} OS=Trichoderma reesei RUT C-30 PE=4 SV=1	A	RNA processing and modification	gi|589113703|ref|XP_006968874.1| predicted protein [Trichoderma reesei QM6a]
37665	gw1.7.636.1	270	213	1148	1095	5.51149	4.59602	23.6623	23.4865	5.84e-14	2.21798	up	--	--	--	--	--	--	--	Domain of unknown function (DUF1996)	Predicted protein {ECO:0000313|EMBL:EGR49324.1} (Fragment) OS=Hypocrea jecorina (strain QM6a) PE=4 SV=1	S	Function unknown	gi|589104789|ref|XP_006964417.1| predicted protein [Trichoderma reesei QM6a]
78828	estExt_GeneWisePlus.C_110504	0	16	92	91	0.000169583	0.647173	3.37903	3.43038	3.99e-06	3.53152	up	[I]	Lipid transport and metabolism	--	--	--	[T]	Signal transduction mechanisms	Carboxylesterase family;; alpha/beta hydrolase fold	Carboxylesterase {ECO:0000313|EMBL:ETS02216.1} OS=Trichoderma reesei RUT C-30 PE=3 SV=1	T	Signal transduction mechanisms	gi|572279065|gb|ETS02216.1| carboxylesterase [Trichoderma reesei RUT C-30]
67752	e_gw1.22.28.1	228	253	915	887	5.86772	6.54581	23.9838	24.436	6.12e-10	1.91011	up	[GEPR]	Carbohydrate transport and metabolism;; Amino acid transport and metabolism;; Inorganic ion transport and metabolism;; General function prediction only	Cellular Component: integral component of membrane (GO:0016021);; Molecular Function: transmembrane transporter activity (GO:0022857);; Biological Process: transmembrane transport (GO:0055085);;	--	--	[R]	General function prediction only	Sugar (and other) transporter;; Major Facilitator Superfamily	Predicted protein {ECO:0000313|EMBL:EGR45703.1} OS=Hypocrea jecorina (strain QM6a) PE=3 SV=1	R	General function prediction only	gi|589112619|ref|XP_006968332.1| predicted protein [Trichoderma reesei QM6a]
111110	fgenesh5_pg.C_scaffold_24000098	0	4	35	35	0	0.436273	3.19903	3.32149	0.000455442	4.14508	up	[M]	Cell wall/membrane/envelope biogenesis	Biological Process: metabolic process (GO:0008152);; Molecular Function: methyltransferase activity (GO:0008168);;	--	--	[IR]	Lipid transport and metabolism;; General function prediction only	Methyltransferase domain;; Mycolic acid cyclopropane synthetase;; Methyltransferase domain;; Methyltransferase domain;; Methyltransferase domain;; Methyltransferase domain;; Methyltransferase domain;; Methyltransferase domain;; Methyltransferase small domain;; ubiE/COQ5 methyltransferase family	Methyl transferase-like protein {ECO:0000313|EMBL:ETR98650.1} OS=Trichoderma reesei RUT C-30 PE=4 SV=1	R	General function prediction only	gi|589113173|ref|XP_006968609.1| predicted protein [Trichoderma reesei QM6a]
122081	estExt_fgenesh5_pg.C_100226	20015	13162	630345	567911	669.631	446.296	20314.1	18851.9	9.1e-55	5.17632	up	--	--	Molecular Function: hydrolase activity, hydrolyzing O-glycosyl compounds (GO:0004553);; Cellular Component: extracellular region (GO:0005576);; Biological Process: carbohydrate metabolic process (GO:0005975);; Molecular Function: cellulose binding (GO:0030248);;	--	--	--	--	Glycosyl hydrolase family 7;; Fungal cellulose binding domain	Glucanase {ECO:0000256|RuleBase:RU361164} OS=Trichoderma reesei RUT C-30 PE=3 SV=1	G	Carbohydrate transport and metabolism	gi|589107303|ref|XP_006965674.1| glycoside hydrolase family 7 [Trichoderma reesei QM6a]
104206	fgenesh5_pg.C_scaffold_3000161	35	28	1	2	2.22934	2.07656	0.0810408	0.169895	0.00050509	-4.39103	down	--	--	--	--	--	--	--	--	Predicted protein {ECO:0000313|EMBL:EGR51099.1} OS=Hypocrea jecorina (strain QM6a) PE=4 SV=1	R	General function prediction only	gi|589101249|ref|XP_006962647.1| predicted protein [Trichoderma reesei QM6a]
74223	estExt_GeneWisePlus.C_11372	19646	10041	100123	126071	1968.77	1104.13	10799.1	13999.4	6.9e-17	2.92932	up	--	--	--	K01181|9.76642e-166|tre:TRIREDRAFT_74223|glycoside hydrolase family 11; K01181 endo-1,4-beta-xylanase [EC:3.2.1.8] (A)	--	--	--	Glycosyl hydrolases family 11	Endo-1,4-beta-xylanase {ECO:0000256|RuleBase:RU004392} OS=Trichoderma reesei RUT C-30 PE=3 SV=1	G	Carbohydrate transport and metabolism	gi|589099577|ref|XP_006961811.1| glycoside hydrolase family 11 [Trichoderma reesei QM6a]
74462	estExt_GeneWisePlus.C_11862	784	661	2885	2799	74.3674	63.0586	273.634	276.245	3.04e-14	1.97884	up	--	--	Cellular Component: signal peptidase complex (GO:0005787);; Biological Process: signal peptide processing (GO:0006465);; Molecular Function: peptidase activity (GO:0008233);; Cellular Component: integral component of membrane (GO:0016021);;	--	--	[U]	Intracellular trafficking, secretion, and vesicular transport	Signal peptidase subunit	Signal peptidase subunit family protein {ECO:0000313|EMBL:ETR99947.1} OS=Trichoderma reesei RUT C-30 PE=4 SV=1	U	Intracellular trafficking, secretion, and vesicular transport	gi|589098871|ref|XP_006961458.1| microsomal signal peptidase subunit [Trichoderma reesei QM6a]
121292	estExt_fgenesh5_pg.C_70015	1813	1408	4144	3953	152.052	125.159	368.665	360.774	1.12e-06	1.33243	up	--	--	Biological Process: transport (GO:0006810);; Cellular Component: integral component of membrane (GO:0016021);;	--	--	[U]	Intracellular trafficking, secretion, and vesicular transport	emp24/gp25L/p24 family/GOLD	Emp24/gp25L/p24 family protein {ECO:0000313|EMBL:ETS03151.1} OS=Trichoderma reesei RUT C-30 PE=3 SV=1	U	Intracellular trafficking, secretion, and vesicular transport	gi|589104845|ref|XP_006964445.1| predicted protein [Trichoderma reesei QM6a]
0	Trichodermareesei_newGene_954	1155	902	484	342	14.0066	10.3515	5.81307	6.49464	0.000356552	-1.31315	down	[R]	General function prediction only	Molecular Function: protein binding (GO:0005515);;	--	--	[R]	General function prediction only	Ankyrin repeats (3 copies);; Ankyrin repeat;; Ankyrin repeat;; Ankyrin repeats (many copies);; Ankyrin repeats (many copies);; NACHT domain	Ankyrin {ECO:0000313|EMBL:ETR97107.1} (Fragment) OS=Trichoderma reesei RUT C-30 PE=4 SV=1	M	Cell wall/membrane/envelope biogenesis	gi|572273477|gb|ETR97107.1| ankyrin, partial [Trichoderma reesei RUT C-30]
107639	fgenesh5_pg.C_scaffold_10000029	2152	2886	582	1015	171.455	220.524	43.2533	79.0279	9.5e-05	-1.65291	down	[MG]	Cell wall/membrane/envelope biogenesis;; Carbohydrate transport and metabolism	--	--	--	--	--	NmrA-like family;; NADH(P)-binding	NAD(P)-binding protein {ECO:0000313|EMBL:ETS06898.1} OS=Trichoderma reesei RUT C-30 PE=4 SV=1	GM	Carbohydrate transport and metabolism;; Cell wall/membrane/envelope biogenesis	gi|589107473|ref|XP_006965759.1| predicted protein [Trichoderma reesei QM6a]
0	Trichodermareesei_newGene_1374	1555	2393	271	362	89.7316	147.418	16.8837	22.8932	2.61e-05	-2.63497	down	--	--	--	--	--	--	--	--	WGS project CBMG000000000 data, contig CS5907-c003173 {ECO:0000313|EMBL:CEG03909.1} OS=Fusarium acuminatum CS5907 PE=4 SV=1	S	Function unknown	gi|739106146|emb|CEG03909.1| unnamed protein product [Fusarium acuminatum CS5907]
110879	fgenesh5_pg.C_scaffold_23000017	27	9	307	657	61.763	40.7811	1205.79	3098.57	0.0011415	4.73956	up	--	--	--	--	--	--	--	--	Uncharacterized protein {ECO:0000313|EMBL:ETR98843.1} OS=Trichoderma reesei RUT C-30 PE=4 SV=1	S	Function unknown	gi|589112837|ref|XP_006968441.1| predicted protein [Trichoderma reesei QM6a]
121990	estExt_fgenesh5_pg.C_100054	1928	2925	5406	5481	93.3902	147.162	276.013	280.114	5.4e-05	1.172	up	--	--	--	--	--	--	--	--	GPCR, PTH11-type {ECO:0000313|EMBL:EGR48359.1} OS=Hypocrea jecorina (strain QM6a) PE=4 SV=1	O	Posttranslational modification, protein turnover, chaperones	gi|589107489|ref|XP_006965767.1| GPCR, PTH11-type [Trichoderma reesei QM6a]
66294	e_gw1.18.96.1	499	446	156	234	21.8209	19.9089	6.97075	10.3732	0.000735183	-1.27436	down	[G]	Carbohydrate transport and metabolism	Molecular Function: NAD+ kinase activity (GO:0003951);; Biological Process: NADP biosynthetic process (GO:0006741);; Biological Process: metabolic process (GO:0008152);;	--	--	[G]	Carbohydrate transport and metabolism	ATP-NAD kinase	ATP-NAD kinase family protein {ECO:0000313|EMBL:ETR99550.1} OS=Trichoderma reesei RUT C-30 PE=3 SV=1	G	Carbohydrate transport and metabolism	gi|589111207|ref|XP_006967626.1| predicted protein [Trichoderma reesei QM6a]
54886	e_gw1.1.1987.1	6	7	38	44	0.534483	0.334246	2.35147	2.74344	0.00882183	2.66167	up	[O]	Posttranslational modification, protein turnover, chaperones	Molecular Function: protein binding (GO:0005515);;	K00799|3.35144e-176|tre:TRIREDRAFT_54886|hypothetical protein; K00799 glutathione S-transferase [EC:2.5.1.18] (A)	Glutathione metabolism (ko00480)	[O]	Posttranslational modification, protein turnover, chaperones	Glutathione S-transferase, N-terminal domain;; Glutathione S-transferase, N-terminal domain;; Glutathione S-transferase, N-terminal domain;; Glutathione S-transferase, C-terminal domain;; Glutathione S-transferase, C-terminal domain	Glutathione S-transferase {ECO:0000313|EMBL:ETR99926.1} OS=Trichoderma reesei RUT C-30 PE=4 SV=1	O	Posttranslational modification, protein turnover, chaperones	gi|572276594|gb|ETR99926.1| glutathione S-transferase [Trichoderma reesei RUT C-30]
81329	estExt_GeneWisePlus.C_240037	4699	6324	2462	2932	77.4151	106.355	41.8537	50.1773	0.00305192	-1.02575	down	--	--	--	--	--	--	--	Protein of unknown function (DUF3237)	Predicted protein {ECO:0000313|EMBL:EGR45450.1} OS=Hypocrea jecorina (strain QM6a) PE=4 SV=1	R	General function prediction only	gi|589113233|ref|XP_006968639.1| predicted protein [Trichoderma reesei QM6a]
76880	estExt_GeneWisePlus.C_60512	1119	1041	2646	2167	20.9526	22.6734	56.9142	43.0906	1.95e-05	1.15982	up	[R]	General function prediction only	Molecular Function: GTPase activity (GO:0003924);; Molecular Function: GTP binding (GO:0005525);; Biological Process: small GTPase mediated signal transduction (GO:0007264);;	--	--	[R]	General function prediction only	Ras family;; Miro-like protein;; ADP-ribosylation factor family;; Elongation factor Tu GTP binding domain	Ras-domain-containing protein {ECO:0000313|EMBL:ETS03494.1} OS=Trichoderma reesei RUT C-30 PE=4 SV=1	R	General function prediction only	gi|589104633|ref|XP_006964339.1| RAS-GTPase RSR1, rap subfamily [Trichoderma reesei QM6a]
112001	fgenesh5_pg.C_scaffold_31000039	2197	2380	810	1228	106.228	126.711	44.1563	65.6563	1.86e-05	-1.16366	down	--	--	--	--	--	--	--	--	Predicted protein {ECO:0000313|EMBL:EGR44675.1} OS=Hypocrea jecorina (strain QM6a) PE=4 SV=1	S	Function unknown	gi|589114795|ref|XP_006969420.1| predicted protein [Trichoderma reesei QM6a]
5275	fgenesh1_pm.C_scaffold_21000058	1050	1284	276	329	33.4287	43.0919	9.37063	10.9551	2.54e-11	-1.94302	down	--	--	--	--	--	--	--	--	Predicted protein {ECO:0000313|EMBL:EGR45838.1} OS=Hypocrea jecorina (strain QM6a) PE=4 SV=1	S	Function unknown	gi|589112187|ref|XP_006968116.1| predicted protein [Trichoderma reesei QM6a]
123288	estExt_fgenesh5_pg.C_200009	1734	2208	6987	7999	46.2315	63.1163	192.737	226.7	8.2e-12	1.93171	up	[G]	Carbohydrate transport and metabolism	Biological Process: carbohydrate metabolic process (GO:0005975);; Molecular Function: phosphotransferase activity, alcohol group as acceptor (GO:0016773);;	K00854|0|tre:TRIREDRAFT_123288|xylulokinase; K00854 xylulokinase [EC:2.7.1.17] (A)	Pentose and glucuronate interconversions (ko00040)	[G]	Carbohydrate transport and metabolism	FGGY family of carbohydrate kinases, C-terminal domain;; FGGY family of carbohydrate kinases, N-terminal domain	Actin-like ATPase domain-containing protein {ECO:0000313|EMBL:ETR99195.1} OS=Trichoderma reesei RUT C-30 PE=4 SV=1	G	Carbohydrate transport and metabolism	gi|589111905|ref|XP_006967975.1| xylulokinase [Trichoderma reesei QM6a]
105533	fgenesh5_pg.C_scaffold_5000318	454	414	87	111	37.9948	23.5521	4.46842	6.41875	3.82e-08	-2.12928	down	--	--	--	--	--	--	--	--	Uncharacterized protein {ECO:0000313|EMBL:ETS03898.1} OS=Trichoderma reesei RUT C-30 PE=4 SV=1	R	General function prediction only	gi|589103401|ref|XP_006963723.1| predicted protein [Trichoderma reesei QM6a]
30455	gw1.2.371.1	674	899	2907	2994	38.2487	52.583	174.203	177.586	2.18e-13	1.91301	up	[U]	Intracellular trafficking, secretion, and vesicular transport	Molecular Function: protein transporter activity (GO:0008565);; Biological Process: protein transport (GO:0015031);; Cellular Component: integral component of membrane (GO:0016021);;	K12275|3.017e-151|tre:TRIREDRAFT_30455|translocation protein sec62; K12275 translocation protein SEC62 (A)	Protein export (ko03060);; Protein processing in endoplasmic reticulum (ko04141)	[U]	Intracellular trafficking, secretion, and vesicular transport	Translocation protein Sec62	Translocation protein sec62 {ECO:0000313|EMBL:EGR51636.1} (Fragment) OS=Hypocrea jecorina (strain QM6a) PE=4 SV=1	U	Intracellular trafficking, secretion, and vesicular transport	gi|589099949|ref|XP_006961997.1| translocation protein sec62 [Trichoderma reesei QM6a]
124295	estExt_fgenesh5_pg.C_540011	251	108	2108	2093	42.5511	19.8126	370.8	382.651	8.67e-37	3.54794	up	--	--	--	--	--	--	--	CFEM domain	Uncharacterized protein {ECO:0000313|EMBL:ETR96684.1} OS=Trichoderma reesei RUT C-30 PE=4 SV=1	R	General function prediction only	gi|589115953|ref|XP_006969999.1| cell wall protein [Trichoderma reesei QM6a]
0	Trichodermareesei_newGene_1273	1268	807	230	237	19.8584	13.355	3.83105	3.84965	0.00178941	-2.15036	down	--	--	--	--	--	--	--	--	Uncharacterized protein {ECO:0000313|EMBL:ETR97392.1} OS=Trichoderma reesei RUT C-30 PE=4 SV=1	--	--	gi|572273799|gb|ETR97392.1| hypothetical protein M419DRAFT_39440 [Trichoderma reesei RUT C-30]
72259	kg2.C_scaffold_20000036	625	675	145	124	16.3099	15.8299	4.34918	3.16307	2.81e-11	-2.26812	down	--	--	--	--	--	--	--	Regulator of G protein signaling domain	Regulator of G protein signaling {ECO:0000313|EMBL:ETR99038.1} OS=Trichoderma reesei RUT C-30 PE=4 SV=1	T	Signal transduction mechanisms	gi|589112033|ref|XP_006968039.1| PAK-box protein [Trichoderma reesei QM6a]
111758	fgenesh5_pg.C_scaffold_29000028	710	737	2307	2086	11.476	12.891	42.1073	36.4768	1.3e-09	1.60651	up	--	--	Cellular Component: membrane (GO:0016020);; Biological Process: metal ion transport (GO:0030001);; Molecular Function: metal ion transmembrane transporter activity (GO:0046873);; Biological Process: transmembrane transport (GO:0055085);;	--	--	--	--	CorA-like Mg2+ transporter protein	Predicted protein {ECO:0000313|EMBL:EGR44842.1} OS=Hypocrea jecorina (strain QM6a) PE=4 SV=1	S	Function unknown	gi|589114447|ref|XP_006969246.1| predicted protein [Trichoderma reesei QM6a]
22005	estExt_fgenesh1_pm.C_60089	2236	3442	6858	5488	40.5726	62.6325	125.588	101.251	0.0015844	1.12749	up	--	--	Molecular Function: mannosyltransferase activity (GO:0000030);; Biological Process: protein O-linked glycosylation (GO:0006493);; Cellular Component: membrane (GO:0016020);;	K00728|0|tre:TRIREDRAFT_22005|glycosyltransferase family 39; K00728 dolichyl-phosphate-mannose-protein mannosyltransferase [EC:2.4.1.109] (A)	Other types of O-glycan biosynthesis (ko00514)	[O]	Posttranslational modification, protein turnover, chaperones	Dolichyl-phosphate-mannose-protein mannosyltransferase;; MIR domain	Dolichyl-phosphate-mannose-protein mannosyltransferase-containing protein {ECO:0000313|EMBL:ETS03389.1} OS=Trichoderma reesei RUT C-30 PE=4 SV=1	O	Posttranslational modification, protein turnover, chaperones	gi|589104015|ref|XP_006964030.1| glycosyltransferase family 39 [Trichoderma reesei QM6a]
124056	estExt_fgenesh5_pg.C_320027	332	226	37	81	22.2177	15.2646	2.52422	5.65387	0.000433884	-2.24128	down	--	--	--	--	--	--	--	PAP2 superfamily	Uncharacterized protein {ECO:0000313|EMBL:ETR97521.1} OS=Trichoderma reesei RUT C-30 PE=4 SV=1	S	Function unknown	gi|589114919|ref|XP_006969482.1| predicted protein [Trichoderma reesei QM6a]
76887	estExt_GeneWisePlus.C_60528	3055	3331	1126	1327	70.94	81.3487	27.1608	32.4271	2.7e-07	-1.37624	down	--	--	--	--	--	[O]	Posttranslational modification, protein turnover, chaperones	Eukaryotic aspartyl protease;; Xylanase inhibitor N-terminal	Predicted protein {ECO:0000313|EMBL:EGR49837.1} OS=Hypocrea jecorina (strain QM6a) PE=3 SV=1	R	General function prediction only	gi|589104337|ref|XP_006964191.1| predicted protein [Trichoderma reesei QM6a]
121230	estExt_fgenesh5_pg.C_60300	358	483	972	1138	9.46004	13.3677	26.879	31.4637	8.85e-06	1.33245	up	[HC]	Coenzyme transport and metabolism;; Energy production and conversion	Molecular Function: squalene monooxygenase activity (GO:0004506);; Biological Process: tRNA processing (GO:0008033);; Cellular Component: integral component of membrane (GO:0016021);; Molecular Function: oxidoreductase activity (GO:0016491);; Molecular Function: flavin adenine dinucleotide binding (GO:0050660);; Biological Process: oxidation-reduction process (GO:0055114);; Molecular Function: FA…	K00511|0|tre:TRIREDRAFT_121230|squalene monooxygenase-like protein; K00511 squalene monooxygenase [EC:1.14.13.132] (A)	Steroid biosynthesis (ko00100);; Sesquiterpenoid and triterpenoid biosynthesis (ko00909)	[I]	Lipid transport and metabolism	Squalene epoxidase;; FAD dependent oxidoreductase;; FAD binding domain;; Glucose inhibited division protein A;; NAD(P)-binding Rossmann-like domain;; Thi4 family;; FAD binding domain	Squalene epoxidase {ECO:0000313|EMBL:ETS03457.1} OS=Trichoderma reesei RUT C-30 PE=4 SV=1	I	Lipid transport and metabolism	gi|589104601|ref|XP_006964323.1| squalene monooxygenase-like protein [Trichoderma reesei QM6a]
79741	estExt_GeneWisePlus.C_150085	298	337	1047	981	6.26207	7.15544	21.7412	20.9114	1.99e-08	1.68003	up	[P]	Inorganic ion transport and metabolism	Biological Process: sulfate transport (GO:0008272);; Molecular Function: sulfate transmembrane transporter activity (GO:0015116);; Cellular Component: integral component of membrane (GO:0016021);;	K14708|0|tre:TRIREDRAFT_79741|hypothetical protein; K14708 solute carrier family 26 (sodium-independent sulfate anion transporter), member 11 (A)	--	[P]	Inorganic ion transport and metabolism	Sulfate transporter family;; Sulfate transporter N-terminal domain with GLY motif;; STAS domain	Sulfate permease II {ECO:0000313|EMBL:ETR99818.1} OS=Trichoderma reesei RUT C-30 PE=4 SV=1	P	Inorganic ion transport and metabolism	gi|589109883|ref|XP_006966964.1| predicted protein [Trichoderma reesei QM6a]
47611	estExt_Genewise1.C_80181	265	205	569	655	10.1815	8.17382	22.4713	26.3641	5.81e-05	1.38302	up	--	--	--	--	--	--	--	--	Uncharacterized protein {ECO:0000313|EMBL:ETS02619.1} OS=Trichoderma reesei RUT C-30 PE=4 SV=1	S	Function unknown	gi|589105701|ref|XP_006964873.1| predicted protein [Trichoderma reesei QM6a]
112112	fgenesh5_pg.C_scaffold_33000010	18	23	91	91	0.767734	1.04206	4.07281	4.09757	0.00285221	2.15563	up	--	--	Molecular Function: transferase activity, transferring acyl groups other than amino-acyl groups (GO:0016747);;	--	--	--	--	Transferase family	Predicted protein {ECO:0000313|EMBL:EGR44540.1} OS=Hypocrea jecorina (strain QM6a) PE=4 SV=1	S	Function unknown	gi|589115033|ref|XP_006969539.1| predicted protein [Trichoderma reesei QM6a]
122110	estExt_fgenesh5_pg.C_100304	703	684	1829	2132	14.5667	15.0691	41.0137	46.3978	1.42e-08	1.51737	up	[IQ]	Lipid transport and metabolism;; Secondary metabolites biosynthesis, transport and catabolism	Molecular Function: catalytic activity (GO:0003824);; Biological Process: metabolic process (GO:0008152);;	--	--	[I]	Lipid transport and metabolism	AMP-binding enzyme;; AMP-binding enzyme C-terminal domain	Predicted protein {ECO:0000313|EMBL:EGR48288.1} OS=Hypocrea jecorina (strain QM6a) PE=4 SV=1	I	Lipid transport and metabolism	gi|589107367|ref|XP_006965706.1| predicted protein [Trichoderma reesei QM6a]
66999	e_gw1.20.63.1	33	19	156	147	0.52264	0.307334	3.81817	3.3297	1.5e-05	2.54362	up	[IQ]	Lipid transport and metabolism;; Secondary metabolites biosynthesis, transport and catabolism	Molecular Function: catalytic activity (GO:0003824);; Biological Process: metabolic process (GO:0008152);;	--	--	[I]	Lipid transport and metabolism	AMP-binding enzyme;; AMP-binding enzyme C-terminal domain	Putative long-chain-fatty-acid-CoA ligase {ECO:0000313|EMBL:ETR99052.1} OS=Trichoderma reesei RUT C-30 PE=4 SV=1	I	Lipid transport and metabolism	gi|589112153|ref|XP_006968099.1| predicted protein [Trichoderma reesei QM6a]
111837	fgenesh5_pg.C_scaffold_29000107	601	708	2244	2270	26.2294	34.0106	108.279	107.749	1.02e-11	1.79083	up	--	--	--	--	--	--	--	Alpha/beta hydrolase family;; Alpha/beta hydrolase family	Alpha/beta-hydrolase {ECO:0000313|EMBL:ETR97658.1} OS=Trichoderma reesei RUT C-30 PE=4 SV=1	S	Function unknown	gi|589114397|ref|XP_006969221.1| predicted protein [Trichoderma reesei QM6a]
49399	estExt_Genewise1.C_120561	312	506	840	846	20.0214	32.5995	53.3241	56.0806	0.00123407	1.05016	up	[H]	Coenzyme transport and metabolism	Biological Process: isoprenoid biosynthetic process (GO:0008299);;	K00787|0|tre:TRIREDRAFT_49399|adenosine deaminase-related growth factor; K00787 farnesyl diphosphate synthase [EC:2.5.1.1 2.5.1.10] (A)	Terpenoid backbone biosynthesis (ko00900)	[H]	Coenzyme transport and metabolism	Polyprenyl synthetase	Farnesyl pyrophosphate synthetase {ECO:0000313|EMBL:ETS01045.1} OS=Trichoderma reesei RUT C-30 PE=3 SV=1	H	Coenzyme transport and metabolism	gi|589108667|ref|XP_006966356.1| adenosine deaminase-related growth factor [Trichoderma reesei QM6a]
5026	fgenesh1_pm.C_scaffold_18000049	96	73	264	323	10.1787	7.74155	27.6804	35.1337	5.26e-05	1.79827	up	--	--	--	--	--	--	--	Protein of unknown function (DUF3455)	Predicted protein {ECO:0000313|EMBL:EGR46365.1} OS=Hypocrea jecorina (strain QM6a) PE=4 SV=1	R	General function prediction only	gi|589111123|ref|XP_006967584.1| predicted protein [Trichoderma reesei QM6a]
106627	fgenesh5_pg.C_scaffold_7000428	224	327	117	100	4.91696	7.37718	2.80675	2.28366	0.0048317	-1.33789	down	--	--	--	--	--	--	--	--	Predicted protein {ECO:0000313|EMBL:EGR49436.1} OS=Hypocrea jecorina (strain QM6a) PE=4 SV=1	S	Function unknown	gi|589105125|ref|XP_006964585.1| predicted protein [Trichoderma reesei QM6a]
58333	e_gw1.5.640.1	1303	997	389	404	33.9598	27.5654	10.5804	10.5826	1.55e-05	-1.53394	down	[C]	Energy production and conversion	Molecular Function: oxidoreductase activity (GO:0016491);; Molecular Function: flavin adenine dinucleotide binding (GO:0050660);; Biological Process: oxidation-reduction process (GO:0055114);;	--	--	--	--	FAD binding domain;; Berberine and berberine like	Putative uncharacterized protein {ECO:0000313|EMBL:EGR50354.1} (Fragment) OS=Hypocrea jecorina (strain QM6a) PE=4 SV=1	R	General function prediction only	gi|589103645|ref|XP_006963845.1| Hypothetical protein TRIREDRAFT_58333 [Trichoderma reesei QM6a]
120823	estExt_fgenesh5_pg.C_40488	211	108	4103	2904	6.52174	3.13857	110.341	83.0397	1.07e-13	4.45799	up	--	--	--	--	--	--	--	--	Uncharacterized protein {ECO:0000313|EMBL:ETS05752.1} OS=Trichoderma reesei RUT C-30 PE=4 SV=1	--	--	gi|589102531|ref|XP_006963288.1| cell wall protein [Trichoderma reesei QM6a]
78833	estExt_GeneWisePlus.C_110513	674	557	1433	1147	23.9941	17.9783	48.8153	44.7378	0.000275109	1.07081	up	[G]	Carbohydrate transport and metabolism	Cellular Component: integral component of membrane (GO:0016021);; Molecular Function: transmembrane transporter activity (GO:0022857);; Biological Process: transmembrane transport (GO:0055085);;	K02429|0|tre:TRIREDRAFT_78833|hypothetical protein; K02429 MFS transporter, FHS family, L-fucose permease (A)	--	--	--	Major Facilitator Superfamily;; Sugar (and other) transporter	MFS general substrate transporter {ECO:0000313|EMBL:ETS02220.1} OS=Trichoderma reesei RUT C-30 PE=4 SV=1	R	General function prediction only	gi|589108053|ref|XP_006966049.1| predicted protein [Trichoderma reesei QM6a]
106677	fgenesh5_pg.C_scaffold_7000478	320	314	71	59	8.07208	7.90195	1.95458	1.50517	1.79e-07	-2.28177	down	--	--	Molecular Function: sequence-specific DNA binding RNA polymerase II transcription factor activity (GO:0000981);; Cellular Component: nucleus (GO:0005634);; Biological Process: regulation of transcription, DNA-templated (GO:0006355);; Molecular Function: zinc ion binding (GO:0008270);;	--	--	--	--	Fungal Zn(2)-Cys(6) binuclear cluster domain;; Fungal specific transcription factor domain	Predicted protein {ECO:0000313|EMBL:EGR49460.1} OS=Hypocrea jecorina (strain QM6a) PE=4 SV=1	R	General function prediction only	gi|589105173|ref|XP_006964609.1| predicted protein [Trichoderma reesei QM6a]
79244	estExt_GeneWisePlus.C_130106	802	575	1446	1359	14.0032	9.66064	25.8454	24.618	0.000412438	1.02859	up	--	--	--	--	--	--	--	--	Uncharacterized protein {ECO:0000313|EMBL:ETS00957.1} OS=Trichoderma reesei RUT C-30 PE=4 SV=1	R	General function prediction only	gi|589109191|ref|XP_006966618.1| hypothetical protein TRIREDRAFT_79244 [Trichoderma reesei QM6a]
106556	fgenesh5_pg.C_scaffold_7000357	2199	2225	481	643	50.2774	54.5109	9.20137	15.3991	7.15e-14	-1.97328	down	[GEPR]	Carbohydrate transport and metabolism;; Amino acid transport and metabolism;; Inorganic ion transport and metabolism;; General function prediction only	Cellular Component: integral component of membrane (GO:0016021);; Molecular Function: transmembrane transporter activity (GO:0022857);; Biological Process: transmembrane transport (GO:0055085);;	--	--	[R]	General function prediction only	Sugar (and other) transporter;; Major Facilitator Superfamily;; BT1 family	Hexose transporter-like protein {ECO:0000313|EMBL:ETS02846.1} OS=Trichoderma reesei RUT C-30 PE=3 SV=1	R	General function prediction only	gi|589105445|ref|XP_006964745.1| galactose permease [Trichoderma reesei QM6a]
3823	fgenesh1_pm.C_scaffold_8000190	1318	960	4228	5051	65.7991	51.3714	223.376	267.489	3.07e-14	2.02793	up	[E]	Amino acid transport and metabolism	Molecular Function: 5-methyltetrahydropteroyltriglutamate-homocysteine S-methyltransferase activity (GO:0003871);; Molecular Function: zinc ion binding (GO:0008270);; Biological Process: methionine biosynthetic process (GO:0009086);;	--	--	--	--	Cobalamin-independent synthase, Catalytic domain;; Cobalamin-independent synthase, N-terminal domain	UROD/MetE-like protein {ECO:0000313|EMBL:ETS02336.1} OS=Trichoderma reesei RUT C-30 PE=4 SV=1	S	Function unknown	gi|589105605|ref|XP_006964825.1| predicted protein [Trichoderma reesei QM6a]
119805	estExt_fgenesh5_pg.C_10576	1837	1220	3253	3412	88.4461	55.8081	159.505	183.986	4.49e-05	1.12595	up	--	--	--	--	--	--	--	--	Uncharacterized protein {ECO:0000313|EMBL:ETS06770.1} OS=Trichoderma reesei RUT C-30 PE=4 SV=1	S	Function unknown	gi|589099469|ref|XP_006961757.1| predicted protein [Trichoderma reesei QM6a]
121121	estExt_fgenesh5_pg.C_60004	610	599	3223	2774	12.3564	12.5894	70.6093	59.3087	7.34e-19	2.31456	up	--	--	Molecular Function: sequence-specific DNA binding RNA polymerase II transcription factor activity (GO:0000981);; Cellular Component: nucleus (GO:0005634);; Biological Process: regulation of transcription, DNA-templated (GO:0006355);; Molecular Function: zinc ion binding (GO:0008270);;	--	--	--	--	Fungal Zn(2)-Cys(6) binuclear cluster domain	Predicted protein {ECO:0000313|EMBL:EGR49689.1} OS=Hypocrea jecorina (strain QM6a) PE=4 SV=1	S	Function unknown	gi|589104085|ref|XP_006964065.1| predicted protein [Trichoderma reesei QM6a]
123207	estExt_fgenesh5_pg.C_190045	109	100	1111	1017	5.56335	5.27143	58.2319	53.5976	2.39e-26	3.35154	up	--	--	--	--	--	--	--	--	Putative uncharacterized protein {ECO:0000313|EMBL:EGR46228.1} (Fragment) OS=Hypocrea jecorina (strain QM6a) PE=4 SV=1	R	General function prediction only	gi|589111711|ref|XP_006967878.1| Hypothetical protein TRIREDRAFT_123207 [Trichoderma reesei QM6a]
123940	estExt_fgenesh5_pg.C_280132	171	93	8421	7612	6.54872	3.75008	339.779	302.764	1.37e-76	5.92502	up	--	--	Molecular Function: hydrolase activity, hydrolyzing O-glycosyl compounds (GO:0004553);; Cellular Component: extracellular region (GO:0005576);; Biological Process: carbohydrate metabolic process (GO:0005975);; Molecular Function: cellulose binding (GO:0030248);;	--	--	--	--	Fungal cellulose binding domain	Uncharacterized protein {ECO:0000313|EMBL:ETR96711.1} OS=Trichoderma reesei RUT C-30 PE=4 SV=1	G	Carbohydrate transport and metabolism	gi|589114193|ref|XP_006969119.1| carbohydrate-binding module family 1 [Trichoderma reesei QM6a]
103751	fgenesh5_pg.C_scaffold_2000339	35	95	558	516	1.06287	3.00898	17.7008	16.1982	5.45e-16	3.05597	up	--	--	Molecular Function: sequence-specific DNA binding RNA polymerase II transcription factor activity (GO:0000981);; Cellular Component: nucleus (GO:0005634);; Biological Process: regulation of transcription, DNA-templated (GO:0006355);; Molecular Function: zinc ion binding (GO:0008270);;	--	--	--	--	Fungal Zn(2)-Cys(6) binuclear cluster domain	Predicted protein {ECO:0000313|EMBL:EGR51731.1} OS=Hypocrea jecorina (strain QM6a) PE=4 SV=1	S	Function unknown	gi|589100277|ref|XP_006962161.1| predicted protein [Trichoderma reesei QM6a]
76210	estExt_GeneWisePlus.C_50020	101	85	2238	1747	6.34097	5.6435	146.273	115.24	2.27e-25	4.42463	up	--	--	Biological Process: L-arabinose metabolic process (GO:0046373);; Molecular Function: alpha-L-arabinofuranosidase activity (GO:0046556);;	--	--	--	--	Glycosyl hydrolase family 62	Glycoside hydrolase {ECO:0000313|EMBL:ETS03601.1} OS=Trichoderma reesei RUT C-30 PE=4 SV=1	R	General function prediction only	gi|589103163|ref|XP_006963604.1| glycoside hydrolase family 62 [Trichoderma reesei QM6a]
109317	fgenesh5_pg.C_scaffold_15000119	266	285	861	733	8.54298	9.8764	30.1248	24.9449	1.36e-06	1.5372	up	[S]	Function unknown	--	--	--	--	--	Protein of unknown function (DUF1485);; MlrC C-terminus	Microcystin LR degradation protein MlrC {ECO:0000313|EMBL:ETR99735.1} OS=Trichoderma reesei RUT C-30 PE=4 SV=1	S	Function unknown	gi|589110147|ref|XP_006967096.1| predicted protein [Trichoderma reesei QM6a]
110666	fgenesh5_pg.C_scaffold_21000132	605	882	11961	10496	7.63627	9.66728	226.539	202.057	2.13e-38	3.9231	up	--	--	Molecular Function: oxidoreductase activity (GO:0016491);; Biological Process: oxidation-reduction process (GO:0055114);;	--	--	[PQ]	Inorganic ion transport and metabolism;; Secondary metabolites biosynthesis, transport and catabolism	Ferric reductase NAD binding domain;; Ferric reductase like transmembrane component;; FAD-binding domain;; Oxidoreductase NAD-binding domain	Uncharacterized protein {ECO:0000313|EMBL:ETR98998.1} OS=Trichoderma reesei RUT C-30 PE=4 SV=1	PQ	Inorganic ion transport and metabolism;; Secondary metabolites biosynthesis, transport and catabolism	gi|589112321|ref|XP_006968183.1| predicted protein [Trichoderma reesei QM6a]
55511	e_gw1.2.224.1	504	515	1186	995	8.96778	9.6685	22.1589	18.3763	0.000279304	1.10226	up	[P]	Inorganic ion transport and metabolism	Biological Process: cation transport (GO:0006812);; Molecular Function: cation transmembrane transporter activity (GO:0008324);; Cellular Component: integral component of membrane (GO:0016021);; Biological Process: transmembrane transport (GO:0055085);;	K14692|0|tre:TRIREDRAFT_55511|hypothetical protein; K14692 solute carrier family 30 (zinc transporter), member 5/7 (A)	--	[P]	Inorganic ion transport and metabolism	Cation efflux family	Uncharacterized protein {ECO:0000313|EMBL:ETS05284.1} OS=Trichoderma reesei RUT C-30 PE=4 SV=1	P	Inorganic ion transport and metabolism	gi|589100323|ref|XP_006962184.1| predicted protein [Trichoderma reesei QM6a]
46816	estExt_Genewise1.C_60007	444	579	2542	2211	8.41841	11.3668	50.6625	43.3766	2.99e-17	2.22181	up	[G]	Carbohydrate transport and metabolism	Molecular Function: hydrolase activity, hydrolyzing O-glycosyl compounds (GO:0004553);; Biological Process: carbohydrate metabolic process (GO:0005975);;	K05349|0|tre:TRIREDRAFT_46816|glycoside hydrolase family 3; K05349 beta-glucosidase [EC:3.2.1.21] (A)	Cyanoamino acid metabolism (ko00460);; Starch and sucrose metabolism (ko00500)	--	--	Glycosyl hydrolase family 3 C-terminal domain;; Glycosyl hydrolase family 3 N terminal domain;; Fibronectin type III-like domain;; PA14 domain	Uncharacterized protein {ECO:0000313|EMBL:ETS03170.1} OS=Trichoderma reesei RUT C-30 PE=4 SV=1	G	Carbohydrate transport and metabolism	gi|589104055|ref|XP_006964050.1| glycoside hydrolase family 3 [Trichoderma reesei QM6a]
104050	fgenesh5_pg.C_scaffold_3000005	0	0	51	57	0.675056	0.875822	53.3161	69.7677	1.42e-08	Inf	up	--	--	--	--	--	--	--	--	Uncharacterized protein {ECO:0000313|EMBL:ETS04893.1} OS=Trichoderma reesei RUT C-30 PE=4 SV=1	--	--	gi|589101583|ref|XP_006962814.1| predicted protein [Trichoderma reesei QM6a]
77998	estExt_GeneWisePlus.C_90442	961	659	311	304	69.608	49.0255	23.8838	23.4917	0.00717657	-1.39555	down	--	--	--	--	--	--	--	--	Uncharacterized protein {ECO:0000313|EMBL:ETS01559.1} OS=Trichoderma reesei RUT C-30 PE=4 SV=1	S	Function unknown	gi|589106685|ref|XP_006965365.1| predicted protein [Trichoderma reesei QM6a]
106686	fgenesh5_pg.C_scaffold_7000487	277	163	4030	4453	11.9916	7.2407	181.344	202.67	2.64e-52	4.26969	up	--	--	Molecular Function: oxidoreductase activity (GO:0016491);; Biological Process: oxidation-reduction process (GO:0055114);;	--	--	--	--	Taurine catabolism dioxygenase TauD, TfdA family	TfdA family taurine catabolism dioxygenase TauD {ECO:0000313|EMBL:ETS02723.1} OS=Trichoderma reesei RUT C-30 PE=4 SV=1	I	Lipid transport and metabolism	gi|589105539|ref|XP_006964792.1| predicted protein [Trichoderma reesei QM6a]
123979	estExt_fgenesh5_pg.C_290084	69	50	231	224	3.21939	2.21975	8.48857	8.72644	8.06e-05	1.93703	up	--	--	Molecular Function: oxidoreductase activity (GO:0016491);; Biological Process: oxidation-reduction process (GO:0055114);;	--	--	--	--	Taurine catabolism dioxygenase TauD, TfdA family	Alpha-ketoglutarate-dependent taurine dioxygenase {ECO:0000313|EMBL:ETR97679.1} OS=Trichoderma reesei RUT C-30 PE=4 SV=1	T	Signal transduction mechanisms	gi|589114381|ref|XP_006969213.1| predicted protein [Trichoderma reesei QM6a]
67493	e_gw1.21.325.1	381	438	187	199	36.0607	43.4012	18.5316	20.2824	0.00770723	-1.08062	down	--	--	Biological Process: ceramide metabolic process (GO:0006672);; Cellular Component: integral component of membrane (GO:0016021);; Molecular Function: hydrolase activity, acting on carbon-nitrogen (but not peptide) bonds, in linear amides (GO:0016811);;	K04711|0|tre:TRIREDRAFT_67493|hypothetical protein; K04711 dihydroceramidase [EC:3.5.1.-] (A)	Sphingolipid metabolism (ko00600)	[I]	Lipid transport and metabolism	Ceramidase	Putative alkaline phytoceramidase {ECO:0000313|EMBL:ETR98899.1} OS=Trichoderma reesei RUT C-30 PE=4 SV=1	I	Lipid transport and metabolism	gi|589112371|ref|XP_006968208.1| predicted protein [Trichoderma reesei QM6a]
74228	estExt_GeneWisePlus.C_11394	3	0	87	43	0.176517	0	4.48722	2.27545	0.000494193	5.43095	up	[I]	Lipid transport and metabolism	Biological Process: lipid metabolic process (GO:0006629);; Molecular Function: oxidoreductase activity, acting on paired donors, with oxidation of a pair of donors resulting in the reduction of molecular oxygen to two molecules of water (GO:0016717);; Biological Process: oxidation-reduction process (GO:0055114);;	K10256|0|tre:TRIREDRAFT_74228|hypothetical protein; K10256 omega-6 fatty acid desaturase (delta-12 desaturase) [EC:1.14.19.-] (A)	Biosynthesis of unsaturated fatty acids (ko01040);; Fatty acid metabolism (ko01212)	--	--	Fatty acid desaturase;; Domain of unknown function (DUF3474)	Uncharacterized protein {ECO:0000313|EMBL:ETR98408.1} OS=Trichoderma reesei RUT C-30 PE=4 SV=1	I	Lipid transport and metabolism	gi|589099583|ref|XP_006961814.1| hypothetical protein TRIREDRAFT_74228 [Trichoderma reesei QM6a]
104422	fgenesh5_pg.C_scaffold_3000377	187	69	2359	2193	5.90291	3.40032	98.9981	92.5005	1.51e-47	4.15094	up	[O]	Posttranslational modification, protein turnover, chaperones	Molecular Function: ATP binding (GO:0005524);;	--	--	[O]	Posttranslational modification, protein turnover, chaperones	ATPase family associated with various cellular activities (AAA)	Predicted protein {ECO:0000313|EMBL:EGR51483.1} OS=Hypocrea jecorina (strain QM6a) PE=4 SV=1	Z	Cytoskeleton	gi|589101879|ref|XP_006962962.1| predicted protein [Trichoderma reesei QM6a]
121206	estExt_fgenesh5_pg.C_60249	787	711	2302	1945	20.9092	19.5878	64.1757	53.8091	1.45e-08	1.50709	up	[GEPR]	Carbohydrate transport and metabolism;; Amino acid transport and metabolism;; Inorganic ion transport and metabolism;; General function prediction only	Molecular Function: acetyl-CoA transporter activity (GO:0008521);; Cellular Component: integral component of membrane (GO:0016021);;	--	--	[P]	Inorganic ion transport and metabolism	Acetyl-coenzyme A transporter 1	Major facilitator superfamily protein {ECO:0000313|EMBL:ETS03406.1} OS=Trichoderma reesei RUT C-30 PE=4 SV=1	P	Inorganic ion transport and metabolism	gi|589104275|ref|XP_006964160.1| hypothetical protein TRIREDRAFT_121206 [Trichoderma reesei QM6a]
2211	fgenesh1_pm.C_scaffold_1000545	211	194	859	994	2.84407	2.47178	18.6876	21.2109	1.04e-12	2.19702	up	--	--	Molecular Function: 1-deoxy-D-xylulose-5-phosphate synthase activity (GO:0008661);; Biological Process: terpenoid biosynthetic process (GO:0016114);;	K17100|0|tre:TRIREDRAFT_2211|formaldehyde transketolase; K17100 dihydroxyacetone synthase [EC:2.2.1.3] (A)	Methane metabolism (ko00680);; Carbon metabolism (ko01200)	[G]	Carbohydrate transport and metabolism	Transketolase, thiamine diphosphate binding domain;; Transketolase, pyrimidine binding domain;; 1-deoxy-D-xylulose-5-phosphate synthase;; Transketolase, C-terminal domain;; Thiamine pyrophosphate enzyme, C-terminal TPP binding domain;; Dehydrogenase E1 component	Uncharacterized protein {ECO:0000313|EMBL:ETR99839.1} OS=Trichoderma reesei RUT C-30 PE=4 SV=1	G	Carbohydrate transport and metabolism	gi|589097883|ref|XP_006960964.1| formaldehyde transketolase [Trichoderma reesei QM6a]
48178	estExt_Genewise1.C_90464	957	1042	2124	1946	27.3073	29.7848	61.3164	56.8926	0.000217726	1.03037	up	[H]	Coenzyme transport and metabolism	Molecular Function: oxidoreductase activity (GO:0016491);; Biological Process: oxidation-reduction process (GO:0055114);;	--	--	--	--	NAD(P)-binding Rossmann-like domain;; Flavin containing amine oxidoreductase	FAD/NAD(P)-binding domain-containing protein {ECO:0000313|EMBL:ETS01563.1} OS=Trichoderma reesei RUT C-30 PE=4 SV=1	S	Function unknown	gi|589106485|ref|XP_006965265.1| predicted protein [Trichoderma reesei QM6a]
22560	estExt_fgenesh1_pm.C_120015	202	144	1017	1020	9.42249	6.82408	48.1874	49.5555	5.92e-17	2.55956	up	--	--	Molecular Function: adenyl-nucleotide exchange factor activity (GO:0000774);; Cellular Component: endoplasmic reticulum (GO:0005783);;	K14001|0|tre:TRIREDRAFT_22560|hypothetical protein; K14001 nucleotide exchange factor SIL1 (A)	Protein processing in endoplasmic reticulum (ko04141)	[O]	Posttranslational modification, protein turnover, chaperones	--	Uncharacterized protein {ECO:0000313|EMBL:ETS01313.1} OS=Trichoderma reesei RUT C-30 PE=4 SV=1	U	Intracellular trafficking, secretion, and vesicular transport	gi|589108369|ref|XP_006966207.1| predicted protein [Trichoderma reesei QM6a]
105003	fgenesh5_pg.C_scaffold_4000381	1747	1905	575	858	98.9295	114.413	35.3321	54.2552	7.8e-07	-1.34599	down	--	--	--	--	--	--	--	NADH(P)-binding;; 3-beta hydroxysteroid dehydrogenase/isomerase family	NAD(P)-binding protein {ECO:0000313|EMBL:ETS05538.1} OS=Trichoderma reesei RUT C-30 PE=4 SV=1	R	General function prediction only	gi|589102475|ref|XP_006963260.1| predicted protein [Trichoderma reesei QM6a]
71655	kg2.C_scaffold_12000033	132	140	483	356	3.45143	3.64951	12.7632	9.46646	4.86e-05	1.62996	up	--	--	Cellular Component: membrane (GO:0016020);;	K00223|0|tre:TRIREDRAFT_71655|hypothetical protein; K00223 delta24(24(1))-sterol reductase [EC:1.3.1.71] (A)	Steroid biosynthesis (ko00100)	[IT]	Lipid transport and metabolism;; Signal transduction mechanisms	Ergosterol biosynthesis ERG4/ERG24 family	Uncharacterized protein {ECO:0000313|EMBL:ETS01196.1} OS=Trichoderma reesei RUT C-30 PE=4 SV=1	IT	Lipid transport and metabolism;; Signal transduction mechanisms	gi|589108759|ref|XP_006966402.1| predicted protein [Trichoderma reesei QM6a]
50212	estExt_Genewise1.C_160269	1113	786	4167	3125	15.0856	10.2661	60.0961	46.0929	2.07e-06	1.94356	up	--	--	--	--	--	--	--	Glycosyl transferase family group 2;; Glycosyltransferase like family 2;; Glycosyl transferase family 2	Uncharacterized protein {ECO:0000313|EMBL:ETS00434.1} OS=Trichoderma reesei RUT C-30 PE=4 SV=1	S	Function unknown	gi|589110603|ref|XP_006967324.1| glycosyltransferase [Trichoderma reesei QM6a]
123967	estExt_fgenesh5_pg.C_290049	244	150	17960	17715	39.988	23.9253	2862.8	2909.95	7.91e-74	6.50173	up	--	--	Cellular Component: extracellular region (GO:0005576);;	--	--	--	--	Fungal hydrophobin	Uncharacterized protein {ECO:0000313|EMBL:ETR97713.1} OS=Trichoderma reesei RUT C-30 PE=4 SV=1	Q	Secondary metabolites biosynthesis, transport and catabolism	gi|589114359|ref|XP_006969202.1| hydrophobin [Trichoderma reesei QM6a]
56996	e_gw1.3.372.1	12233	7473	209261	200875	483.396	323.671	8931.39	8559.83	7e-33	4.38057	up	[G]	Carbohydrate transport and metabolism	Molecular Function: hydrolase activity, hydrolyzing O-glycosyl compounds (GO:0004553);; Biological Process: carbohydrate metabolic process (GO:0005975);;	--	--	--	--	Cellulase (glycosyl hydrolase family 5);; Beta-galactosidase;; Glycosyl hydrolases family 2, TIM barrel domain	Glycoside hydrolase family 5 {ECO:0000313|EMBL:EGR51463.1} (Fragment) OS=Hypocrea jecorina (strain QM6a) PE=3 SV=1	R	General function prediction only	gi|589101843|ref|XP_006962944.1| glycoside hydrolase family 5 [Trichoderma reesei QM6a]
111849	fgenesh5_pg.C_scaffold_29000119	11385	10154	43765	49648	411.822	382.533	1657.09	1862.84	9.3e-10	2.11969	up	[M]	Cell wall/membrane/envelope biogenesis	--	--	--	[G]	Carbohydrate transport and metabolism	O-Glycosyl hydrolase family 30	Glycoside hydrolase family 5 {ECO:0000313|EMBL:EGR44819.1} OS=Hypocrea jecorina (strain QM6a) PE=3 SV=1	G	Carbohydrate transport and metabolism	gi|589114407|ref|XP_006969226.1| glycoside hydrolase family 5 [Trichoderma reesei QM6a]
69648	e_gw1.29.182.1	86	51	381	274	2.18189	1.42304	11.0669	7.70754	7.24e-06	2.2589	up	[Q]	Secondary metabolites biosynthesis, transport and catabolism	Molecular Function: iron ion binding (GO:0005506);; Molecular Function: oxidoreductase activity, acting on paired donors, with incorporation or reduction of molecular oxygen (GO:0016705);; Molecular Function: heme binding (GO:0020037);; Biological Process: oxidation-reduction process (GO:0055114);;	--	--	[Q]	Secondary metabolites biosynthesis, transport and catabolism	Cytochrome P450	Predicted protein {ECO:0000313|EMBL:EGR44824.1} OS=Hypocrea jecorina (strain QM6a) PE=3 SV=1	Q	Secondary metabolites biosynthesis, transport and catabolism	gi|589114417|ref|XP_006969231.1| predicted protein [Trichoderma reesei QM6a]
0	Trichodermareesei_newGene_2050	34	23	3	3	4.52853	3.21527	0.463762	0.498273	0.00741221	-3.24626	down	--	--	--	--	--	--	--	--	Uncharacterized protein {ECO:0000313|EMBL:ETR97715.1} OS=Trichoderma reesei RUT C-30 PE=4 SV=1	--	--	gi|572274159|gb|ETR97715.1| hypothetical protein M419DRAFT_90942 [Trichoderma reesei RUT C-30]
51893	estExt_Genewise1.C_260107	1345	1076	12750	11485	20.1394	15.2716	188.006	180.992	1.43e-28	3.32626	up	[Q]	Secondary metabolites biosynthesis, transport and catabolism	Molecular Function: iron ion binding (GO:0005506);; Molecular Function: oxidoreductase activity, acting on paired donors, with incorporation or reduction of molecular oxygen (GO:0016705);; Molecular Function: heme binding (GO:0020037);; Biological Process: oxidation-reduction process (GO:0055114);;	--	--	[R]	General function prediction only	Animal haem peroxidase;; Cytochrome P450	Heme peroxidase {ECO:0000313|EMBL:ETR98345.1} OS=Trichoderma reesei RUT C-30 PE=4 SV=1	R	General function prediction only	gi|589113651|ref|XP_006968848.1| predicted protein [Trichoderma reesei QM6a]
77513	estExt_GeneWisePlus.C_80307	116	61	685	570	3.77489	2.00335	21.9873	18.8947	1.17e-15	2.82651	up	--	--	Molecular Function: DNA binding (GO:0003677);; Cellular Component: nucleus (GO:0005634);; Biological Process: transcription, DNA-templated (GO:0006351);; Molecular Function: zinc ion binding (GO:0008270);;	--	--	--	--	Fungal specific transcription factor domain	Predicted protein {ECO:0000313|EMBL:EGR48923.1} OS=Hypocrea jecorina (strain QM6a) PE=4 SV=1	S	Function unknown	gi|589105849|ref|XP_006964947.1| predicted protein [Trichoderma reesei QM6a]
105449	fgenesh5_pg.C_scaffold_5000234	144	229	44	59	2.05427	3.58152	0.667449	0.8727	0.00450056	-1.85048	down	[RTKL]	General function prediction only;; Signal transduction mechanisms;; Transcription;; Replication, recombination and repair	Molecular Function: protein kinase activity (GO:0004672);; Molecular Function: ATP binding (GO:0005524);; Biological Process: protein phosphorylation (GO:0006468);;	--	--	[T]	Signal transduction mechanisms	Protein kinase domain;; Protein tyrosine kinase	Kinase-like protein {ECO:0000313|EMBL:ETS03810.1} OS=Trichoderma reesei RUT C-30 PE=4 SV=1	T	Signal transduction mechanisms	gi|589103695|ref|XP_006963870.1| predicted protein [Trichoderma reesei QM6a]
109249	fgenesh5_pg.C_scaffold_15000051	1910	1737	691	958	76.3252	73.2238	28.8859	41.1981	3.82e-05	-1.14239	down	--	--	--	--	--	--	--	Protein of unknown function (DUF3429)	Predicted protein {ECO:0000313|EMBL:EGR46946.1} OS=Hypocrea jecorina (strain QM6a) PE=4 SV=1	S	Function unknown	gi|589109891|ref|XP_006966968.1| predicted protein [Trichoderma reesei QM6a]
59352	e_gw1.6.549.1	283	226	575	546	5.45368	5.95194	13.0281	12.2154	0.00151331	1.14177	up	[Q]	Secondary metabolites biosynthesis, transport and catabolism	Molecular Function: iron ion binding (GO:0005506);; Molecular Function: oxidoreductase activity, acting on paired donors, with incorporation or reduction of molecular oxygen (GO:0016705);; Molecular Function: heme binding (GO:0020037);; Biological Process: oxidation-reduction process (GO:0055114);;	--	--	[QI]	Secondary metabolites biosynthesis, transport and catabolism;; Lipid transport and metabolism	Cytochrome P450	Cytochrome P450 {ECO:0000313|EMBL:ETS03225.1} OS=Trichoderma reesei RUT C-30 PE=3 SV=1	Q	Secondary metabolites biosynthesis, transport and catabolism	gi|589104135|ref|XP_006964090.1| predicted protein [Trichoderma reesei QM6a]
46902	estExt_Genewise1.C_60255	2381	2217	5247	4322	90.5336	80.1752	196.281	164.834	0.000260787	1.06127	up	--	--	Molecular Function: sequence-specific DNA binding transcription factor activity (GO:0003700);; Biological Process: regulation of transcription, DNA-templated (GO:0006355);;	K16230|0|tre:TRIREDRAFT_46902|hypothetical protein; K16230 transcriptional activator HAC1 (A)	--	--	--	Basic region leucine zipper	Predicted protein {ECO:0000313|EMBL:EGR49762.1} OS=Hypocrea jecorina (strain QM6a) PE=4 SV=1	K	Transcription	gi|589104063|ref|XP_006964054.1| predicted protein [Trichoderma reesei QM6a]
122007	estExt_fgenesh5_pg.C_100083	168	165	640	671	4.00505	4.44148	19.3846	16.4827	4.02e-09	1.98082	up	--	--	--	--	--	--	--	--	Predicted protein {ECO:0000313|EMBL:EGR48189.1} (Fragment) OS=Hypocrea jecorina (strain QM6a) PE=4 SV=1	--	--	gi|589107191|ref|XP_006965618.1| predicted protein [Trichoderma reesei QM6a]
71556	kg2.C_scaffold_10000083	227	272	51	53	4.89786	6.06017	1.18069	1.21613	2.31e-06	-2.25753	down	--	--	--	--	--	--	--	--	Uncharacterized protein {ECO:0000313|EMBL:ETS07241.1} OS=Trichoderma reesei RUT C-30 PE=4 SV=1	K	Transcription	gi|572284267|gb|ETS07241.1| hypothetical protein M419DRAFT_69988 [Trichoderma reesei RUT C-30]
112140	fgenesh5_pg.C_scaffold_33000038	131	93	4045	3381	4.59908	3.39502	152.323	124.088	1.39e-55	5.05331	up	--	--	Molecular Function: polygalacturonase activity (GO:0004650);; Biological Process: carbohydrate metabolic process (GO:0005975);;	--	--	--	--	Glycosyl hydrolases family 28	Glycoside hydrolase family 28 {ECO:0000313|EMBL:EGR44520.1} (Fragment) OS=Hypocrea jecorina (strain QM6a) PE=3 SV=1	G	Carbohydrate transport and metabolism	gi|589115003|ref|XP_006969524.1| glycoside hydrolase family 28 [Trichoderma reesei QM6a]
122487	estExt_fgenesh5_pg.C_120255	422	186	886	751	25.1825	11.276	54.4102	46.9442	0.0010744	1.42861	up	--	--	--	--	--	--	--	--	DNase1 protein {ECO:0000313|EMBL:ETS01049.1} OS=Trichoderma reesei RUT C-30 PE=4 SV=1	R	General function prediction only	gi|589108875|ref|XP_006966460.1| hypothetical protein TRIREDRAFT_122487 [Trichoderma reesei QM6a]
21509	estExt_fgenesh1_pm.C_20182	1657	1884	517	831	144.043	156.194	44.9733	71.7015	3.51e-07	-1.38957	down	--	--	--	--	--	--	--	Pyridoxamine 5'-phosphate oxidase	Uncharacterized protein {ECO:0000313|EMBL:ETS05289.1} OS=Trichoderma reesei RUT C-30 PE=4 SV=1	S	Function unknown	gi|589099927|ref|XP_006961986.1| blue light inducible protein [Trichoderma reesei QM6a]
80716	estExt_GeneWisePlus.C_200097	3151	4359	1503	1763	92.2697	139.696	48.2721	52.7086	0.00189512	-1.19576	down	[E]	Amino acid transport and metabolism	Molecular Function: transaminase activity (GO:0008483);; Molecular Function: pyridoxal phosphate binding (GO:0030170);;	K00819|0|tre:TRIREDRAFT_80716|ornithine aminotransferase (EC:2.6.1.13); K00819 ornithine--oxo-acid transaminase [EC:2.6.1.13] (A)	Arginine and proline metabolism (ko00330)	[E]	Amino acid transport and metabolism	Aminotransferase class-III;; Beta-eliminating lyase	Ornithine aminotransferase {ECO:0000313|EMBL:ETR99153.1} OS=Trichoderma reesei RUT C-30 PE=3 SV=1	E	Amino acid transport and metabolism	gi|589111943|ref|XP_006967994.1| ornithine aminotransferase [Trichoderma reesei QM6a]
54144	e_gw1.1.102.1	313	273	861	704	6.35634	5.75452	18.1996	14.7579	9.2e-06	1.42073	up	--	--	Molecular Function: oxidoreductase activity (GO:0016491);; Biological Process: oxidation-reduction process (GO:0055114);;	--	--	[PQ]	Inorganic ion transport and metabolism;; Secondary metabolites biosynthesis, transport and catabolism	Ferric reductase like transmembrane component;; Ferric reductase NAD binding domain;; FAD-binding domain;; Oxidoreductase NAD-binding domain	Predicted protein {ECO:0000313|EMBL:EGR53054.1} OS=Hypocrea jecorina (strain QM6a) PE=4 SV=1	PQ	Inorganic ion transport and metabolism;; Secondary metabolites biosynthesis, transport and catabolism	gi|589099691|ref|XP_006961868.1| predicted protein [Trichoderma reesei QM6a]
121743	estExt_fgenesh5_pg.C_90030	1264	1220	469	673	39.1592	37.9163	14.7403	22.0583	0.000153341	-1.11809	down	--	--	--	K15100|0|tre:TRIREDRAFT_121743|mitochondrial succinate-fumarate transporter-like protein; K15100 solute carrier family 25 (mitochondrial citrate transporter), member 1 (A)	--	[C]	Energy production and conversion	Mitochondrial carrier protein	Mitochondrial carrier {ECO:0000313|EMBL:ETS01364.1} OS=Trichoderma reesei RUT C-30 PE=3 SV=1	C	Energy production and conversion	gi|589106815|ref|XP_006965430.1| mitochondrial succinate-fumarate transporter-like protein [Trichoderma reesei QM6a]
121022	estExt_fgenesh5_pg.C_50365	950	700	2147	1708	34.1494	24.3942	77.2261	62.5461	0.000144773	1.22688	up	--	--	--	--	--	--	--	--	Predicted protein {ECO:0000313|EMBL:EGR50441.1} OS=Hypocrea jecorina (strain QM6a) PE=4 SV=1	S	Function unknown	gi|589103797|ref|XP_006963921.1| predicted protein [Trichoderma reesei QM6a]
77942	estExt_GeneWisePlus.C_90343	286	250	1782	1563	8.10628	6.7153	46.5081	42.4447	2.12e-21	2.64511	up	--	--	--	--	--	--	--	Glucanosyltransferase	1,3-beta-glucanosyltransferase {ECO:0000256|RuleBase:RU361209} OS=Hypocrea jecorina (strain QM6a) PE=3 SV=1	R	General function prediction only	gi|589106923|ref|XP_006965484.1| glycoside hydrolase family 72 [Trichoderma reesei QM6a]
0	Trichodermareesei_newGene_265	122	78	280	214	1.21859	0.820465	3.0057	2.23359	0.00697115	1.3064	up	[R]	General function prediction only	Molecular Function: protein binding (GO:0005515);;	--	--	[R]	General function prediction only	Ankyrin repeats (3 copies);; Ankyrin repeat;; Ankyrin repeats (many copies);; Ankyrin repeats (many copies);; Ankyrin repeat	Uncharacterized protein {ECO:0000313|EMBL:ETS01080.1} (Fragment) OS=Trichoderma reesei RUT C-30 PE=4 SV=1	R	General function prediction only	gi|572277864|gb|ETS01080.1| hypothetical protein M419DRAFT_81505, partial [Trichoderma reesei RUT C-30]
0	gw1.18.99.1	345	361	1501	931	5.86981	5.17252	34.9381	20.4371	0.00972254	1.78955	up	--	--	Molecular Function: G-protein coupled receptor activity (GO:0004930);; Biological Process: G-protein coupled receptor signaling pathway (GO:0007186);; Cellular Component: integral component of membrane (GO:0016021);;	--	--	--	--	Slime mold cyclic AMP receptor;; G protein-coupled glucose receptor regulating Gpa2;; 7 transmembrane receptor (rhodopsin family)	G-protein coupled receptor {ECO:0000313|EMBL:ETR99490.1} OS=Trichoderma reesei RUT C-30 PE=4 SV=1	S	Function unknown	gi|589111249|ref|XP_006967647.1| G-protein coupled receptor protein [Trichoderma reesei QM6a]
119903	estExt_fgenesh5_pg.C_10861	6056	3794	10819	11513	333.965	219.856	621.093	676.084	0.000200128	1.18203	up	--	--	--	K13989|2.04535e-171|tre:TRIREDRAFT_119903|hypothetical protein; K13989 Derlin-2/3 (A)	Protein processing in endoplasmic reticulum (ko04141)	[S]	Function unknown	Der1-like family	Der1-like family protein {ECO:0000313|EMBL:ETS00020.1} OS=Trichoderma reesei RUT C-30 PE=4 SV=1	S	Function unknown	gi|589099721|ref|XP_006961883.1| predicted protein [Trichoderma reesei QM6a]
51562	estExt_Genewise1.C_240014	642	799	1563	1500	12.6451	16.5659	32.6258	30.9757	0.000129711	1.09319	up	[M]	Cell wall/membrane/envelope biogenesis	Molecular Function: phosphotransferase activity, alcohol group as acceptor (GO:0016773);;	K00866|0|tre:TRIREDRAFT_51562|hypothetical protein; K00866 choline kinase [EC:2.7.1.32] (A)	Glycerophospholipid metabolism (ko00564)	[M]	Cell wall/membrane/envelope biogenesis	Choline/ethanolamine kinase;; Choline kinase N terminus;; Phosphotransferase enzyme family	Predicted protein {ECO:0000313|EMBL:EGR45444.1} OS=Hypocrea jecorina (strain QM6a) PE=4 SV=1	I	Lipid transport and metabolism	gi|589113223|ref|XP_006968634.1| predicted protein [Trichoderma reesei QM6a]
72526	kg2.C_scaffold_28000022	7029	4261	26545	25211	127.891	79.9528	501.629	472.222	3.67e-11	2.19783	up	[G]	Carbohydrate transport and metabolism	Cellular Component: extracellular region (GO:0005576);; Biological Process: xylan catabolic process (GO:0045493);; Molecular Function: alpha-glucuronidase activity (GO:0046559);;	K01235|0|tre:TRIREDRAFT_72526|glycoside hydrolase family 67; K01235 alpha-glucuronidase [EC:3.2.1.139] (A)	--	--	--	Glycosyl hydrolase family 67 middle domain;; Glycosyl hydrolase family 67 C-terminus;; Glycosyl hydrolase family 67 N-terminus	Alpha-glucuronidase {ECO:0000256|RuleBase:RU361198} OS=Trichoderma reesei RUT C-30 PE=3 SV=1	G	Carbohydrate transport and metabolism	gi|589114155|ref|XP_006969100.1| glycoside hydrolase family 67 [Trichoderma reesei QM6a]
62244	e_gw1.10.51.1	862	726	389	321	17.2348	15.1353	8.12455	6.798	0.000370047	-1.158	down	--	--	Molecular Function: sequence-specific DNA binding RNA polymerase II transcription factor activity (GO:0000981);; Molecular Function: DNA binding (GO:0003677);; Cellular Component: nucleus (GO:0005634);; Biological Process: transcription, DNA-templated (GO:0006351);; Biological Process: regulation of transcription, DNA-templated (GO:0006355);; Molecular Function: zinc ion binding (GO:0008270);;	--	--	--	--	Fungal specific transcription factor domain;; Fungal Zn(2)-Cys(6) binuclear cluster domain	Predicted protein {ECO:0000313|EMBL:EGR48297.1} OS=Hypocrea jecorina (strain QM6a) PE=4 SV=1	S	Function unknown	gi|589107385|ref|XP_006965715.1| predicted protein [Trichoderma reesei QM6a]
123786	estExt_fgenesh5_pg.C_260087	370	295	1579	1159	0.327669	0.268074	1.48751	1.05849	2.5e-06	2.04492	up	[Q]	Secondary metabolites biosynthesis, transport and catabolism	Molecular Function: catalytic activity (GO:0003824);; Biological Process: metabolic process (GO:0008152);; Molecular Function: coenzyme binding (GO:0050662);;	--	--	[Q]	Secondary metabolites biosynthesis, transport and catabolism	AMP-binding enzyme;; Condensation domain;; Phosphopantetheine attachment site;; Acyl transferase domain;; AMP-binding enzyme C-terminal domain;; Male sterility protein;; Beta-ketoacyl synthase, N-terminal domain;; NAD dependent epimerase/dehydratase family	Non-ribosomal peptide synthetase {ECO:0000313|EMBL:EGR45233.1} OS=Hypocrea jecorina (strain QM6a) PE=4 SV=1	I	Lipid transport and metabolism	gi|589113755|ref|XP_006968900.1| non-ribosomal peptide synthetase [Trichoderma reesei QM6a]
107347	fgenesh5_pg.C_scaffold_9000150	9	3	38	68	0.488898	0.221646	2.13131	3.8404	0.00267507	3.13987	up	--	--	--	--	--	--	--	CFEM domain	Predicted protein {ECO:0000313|EMBL:EGR48745.1} OS=Hypocrea jecorina (strain QM6a) PE=4 SV=1	O	Posttranslational modification, protein turnover, chaperones	gi|589106889|ref|XP_006965467.1| predicted protein [Trichoderma reesei QM6a]
67717	e_gw1.22.94.1	412	319	913	1058	26.9254	22.4894	62.8321	74.8938	2.12e-06	1.43313	up	[R]	General function prediction only	--	--	--	--	--	Metallo-beta-lactamase superfamily	Metallo-hydrolase/oxidoreductase {ECO:0000313|EMBL:ETS01869.1} OS=Trichoderma reesei RUT C-30 PE=4 SV=1	R	General function prediction only	gi|589112709|ref|XP_006968377.1| predicted protein [Trichoderma reesei QM6a]
47971	estExt_Genewise1.C_90073	257	276	656	508	3.83765	4.15997	9.98983	7.68551	0.00151654	1.13176	up	[R]	General function prediction only	Molecular Function: protein binding (GO:0005515);;	K03362|0|tre:TRIREDRAFT_47971|hypothetical protein; K03362 F-box and WD-40 domain protein 1/11 (A)	Ubiquitin mediated proteolysis (ko04120)	[S]	Function unknown	WD domain, G-beta repeat;; F-box-like;; F-box domain;; Nucleoporin Nup120/160	Putative F-box and WD40 domain protein {ECO:0000313|EMBL:ETS01370.1} OS=Trichoderma reesei RUT C-30 PE=4 SV=1	R	General function prediction only	gi|589106469|ref|XP_006965257.1| predicted protein [Trichoderma reesei QM6a]
58603	e_gw1.5.520.1	383	420	3077	1843	4.21503	4.18522	40.2041	21.0631	0.00122391	2.62068	up	--	--	Molecular Function: protein binding (GO:0005515);;	--	--	--	--	SAM domain (Sterile alpha motif)	Predicted protein {ECO:0000313|EMBL:EGR50260.1} OS=Hypocrea jecorina (strain QM6a) PE=4 SV=1	R	General function prediction only	gi|589103493|ref|XP_006963769.1| predicted protein [Trichoderma reesei QM6a]
120229	estExt_fgenesh5_pg.C_20480	14	8	532	563	0.600948	0.370518	22.7495	24.2107	1.89e-35	5.6379	up	--	--	Molecular Function: hydrolase activity, hydrolyzing O-glycosyl compounds (GO:0004553);; Biological Process: carbohydrate metabolic process (GO:0005975);;	K01181|0|tre:TRIREDRAFT_120229|glycoside hydrolase family 10; K01181 endo-1,4-beta-xylanase [EC:3.2.1.8] (A)	--	--	--	Glycosyl hydrolase family 10	Beta-xylanase {ECO:0000256|RuleBase:RU361174} OS=Trichoderma reesei RUT C-30 PE=3 SV=1	R	General function prediction only	gi|589100793|ref|XP_006962419.1| glycoside hydrolase family 10 [Trichoderma reesei QM6a]
102487	fgenesh5_pg.C_scaffold_1000120	31	34	164	154	1.14651	1.24108	5.97087	5.6464	6.14e-05	2.29513	up	[Q]	Secondary metabolites biosynthesis, transport and catabolism	Molecular Function: iron ion binding (GO:0005506);; Molecular Function: oxidoreductase activity, acting on paired donors, with incorporation or reduction of molecular oxygen (GO:0016705);; Molecular Function: heme binding (GO:0020037);; Biological Process: oxidation-reduction process (GO:0055114);;	--	--	[Q]	Secondary metabolites biosynthesis, transport and catabolism	Cytochrome P450	Cytochrome P450 {ECO:0000313|EMBL:ETS06284.1} OS=Trichoderma reesei RUT C-30 PE=3 SV=1	Q	Secondary metabolites biosynthesis, transport and catabolism	gi|589099069|ref|XP_006961557.1| predicted protein [Trichoderma reesei QM6a]
60565	e_gw1.7.603.1	241	160	45	60	6.10108	4.34545	1.26849	1.64297	0.00181689	-1.93223	down	--	--	Molecular Function: sequence-specific DNA binding RNA polymerase II transcription factor activity (GO:0000981);; Cellular Component: nucleus (GO:0005634);; Biological Process: regulation of transcription, DNA-templated (GO:0006355);; Molecular Function: zinc ion binding (GO:0008270);;	--	--	--	--	Fungal Zn(2)-Cys(6) binuclear cluster domain	Uncharacterized protein {ECO:0000313|EMBL:ETS02735.1} OS=Trichoderma reesei RUT C-30 PE=4 SV=1	T	Signal transduction mechanisms	gi|589105169|ref|XP_006964607.1| predicted protein [Trichoderma reesei QM6a]
66662	e_gw1.19.70.1	123	164	507	610	4.26581	6.5061	15.6748	19.9636	2.56e-08	1.96577	up	[MR]	Cell wall/membrane/envelope biogenesis;; General function prediction only	--	K18102|0|tre:TRIREDRAFT_66662|hypothetical protein; K18102 L-galactonate dehydratase [EC:4.2.1.146] (A)	Pentose and glucuronate interconversions (ko00040)	--	--	Enolase C-terminal domain-like;; Mandelate racemase / muconate lactonizing enzyme, C-terminal domain	L-galactonate dehydratase {ECO:0000313|EMBL:ETR99314.1} OS=Trichoderma reesei RUT C-30 PE=4 SV=1	S	Function unknown	gi|572275946|gb|ETR99314.1| L-galactonate dehydratase [Trichoderma reesei RUT C-30]
123702	estExt_fgenesh5_pg.C_250085	299	362	877	1004	10.0754	12.7725	30.6744	35.3793	7.21e-07	1.51358	up	[GEPR]	Carbohydrate transport and metabolism;; Amino acid transport and metabolism;; Inorganic ion transport and metabolism;; General function prediction only	Cellular Component: integral component of membrane (GO:0016021);; Molecular Function: transmembrane transporter activity (GO:0022857);; Biological Process: transmembrane transport (GO:0055085);;	--	--	[R]	General function prediction only	Major Facilitator Superfamily;; Sugar (and other) transporter	Membrane transporter {ECO:0000313|EMBL:ETR98060.1} OS=Trichoderma reesei RUT C-30 PE=4 SV=1	R	General function prediction only	gi|589113533|ref|XP_006968789.1| transporter [Trichoderma reesei QM6a]
109972	fgenesh5_pg.C_scaffold_18000069	1083	827	286	329	41.217	35.5621	12.255	15.6185	8.91e-06	-1.63283	down	--	--	--	--	--	--	--	--	Predicted protein {ECO:0000313|EMBL:EGR46418.1} OS=Hypocrea jecorina (strain QM6a) PE=4 SV=1	--	--	gi|589111345|ref|XP_006967695.1| predicted protein [Trichoderma reesei QM6a]
123234	estExt_fgenesh5_pg.C_190088	10	3	70	83	0.362314	0.1114	2.05265	2.50756	1.46e-05	3.55421	up	[O]	Posttranslational modification, protein turnover, chaperones	Molecular Function: serine-type endopeptidase activity (GO:0004252);; Biological Process: proteolysis (GO:0006508);;	--	--	[O]	Posttranslational modification, protein turnover, chaperones	Subtilase family;; Peptidase inhibitor I9	Subtilisin-like protein {ECO:0000313|EMBL:ETR99284.1} OS=Trichoderma reesei RUT C-30 PE=3 SV=1	O	Posttranslational modification, protein turnover, chaperones	gi|589111739|ref|XP_006967892.1| proteinase T-like protein [Trichoderma reesei QM6a]
4774	fgenesh1_pm.C_scaffold_15000053	66	52	226	191	2.60426	2.21245	9.7358	7.9945	0.000334308	1.82414	up	[GEPR]	Carbohydrate transport and metabolism;; Amino acid transport and metabolism;; Inorganic ion transport and metabolism;; General function prediction only	Cellular Component: integral component of membrane (GO:0016021);; Molecular Function: transmembrane transporter activity (GO:0022857);; Biological Process: transmembrane transport (GO:0055085);;	--	--	[R]	General function prediction only	Sugar (and other) transporter;; Major Facilitator Superfamily	Predicted protein {ECO:0000313|EMBL:EGR46982.1} OS=Hypocrea jecorina (strain QM6a) PE=4 SV=1	R	General function prediction only	gi|589109811|ref|XP_006966928.1| predicted protein [Trichoderma reesei QM6a]
104437	fgenesh5_pg.C_scaffold_3000392	116	107	742	518	3.85298	3.46178	22.6717	15.7631	2.83e-06	2.50249	up	--	--	--	--	--	--	--	--	Predicted protein {ECO:0000313|EMBL:EGR51491.1} OS=Hypocrea jecorina (strain QM6a) PE=4 SV=1	Z	Cytoskeleton	gi|589101893|ref|XP_006962969.1| predicted protein [Trichoderma reesei QM6a]
67026	e_gw1.20.236.1	77	584	1855	1279	2.75211	17.9665	54.8064	41.6957	0.00281165	2.25905	up	[GEPR]	Carbohydrate transport and metabolism;; Amino acid transport and metabolism;; Inorganic ion transport and metabolism;; General function prediction only	Biological Process: transport (GO:0006810);; Cellular Component: integral component of membrane (GO:0016021);; Biological Process: transmembrane transport (GO:0055085);;	--	--	[R]	General function prediction only	Major Facilitator Superfamily;; Fungal trichothecene efflux pump (TRI12)	Siderophore iron transporter {ECO:0000313|EMBL:ETR99054.1} OS=Trichoderma reesei RUT C-30 PE=4 SV=1	R	General function prediction only	gi|589112151|ref|XP_006968098.1| predicted protein [Trichoderma reesei QM6a]
120312	estExt_fgenesh5_pg.C_30013	12253	8404	476117	421131	390.118	280.858	15597.9	13811.4	1.17e-53	5.44279	up	[G]	Carbohydrate transport and metabolism	Molecular Function: hydrolase activity, hydrolyzing O-glycosyl compounds (GO:0004553);; Cellular Component: extracellular region (GO:0005576);; Biological Process: carbohydrate metabolic process (GO:0005975);; Molecular Function: cellulose binding (GO:0030248);;	K01179|0|tre:TRIREDRAFT_120312|cel5a; glycoside hydrolase family 5; K01179 endoglucanase [EC:3.2.1.4] (A)	Starch and sucrose metabolism (ko00500)	--	--	Cellulase (glycosyl hydrolase family 5);; Fungal cellulose binding domain	Endoglucanase III {ECO:0000313|EMBL:ETS04885.1} OS=Trichoderma reesei RUT C-30 PE=3 SV=1	G	Carbohydrate transport and metabolism	gi|589101121|ref|XP_006962583.1| glycoside hydrolase family 5 [Trichoderma reesei QM6a]
60810	e_gw1.8.811.1	444	221	16	24	54.6073	28.4547	2.0567	3.05641	0.00216758	-4.0561	down	[S]	Function unknown	Cellular Component: integral component of membrane (GO:0016021);;	K07034|8.02773e-125|tre:TRIREDRAFT_60810|hypothetical protein; K07034 (A)	--	--	--	GPR1/FUN34/yaaH family	Uncharacterized protein {ECO:0000313|EMBL:ETS02444.1} OS=Trichoderma reesei RUT C-30 PE=4 SV=1	S	Function unknown	gi|589105923|ref|XP_006964984.1| predicted protein [Trichoderma reesei QM6a]
111251	fgenesh5_pg.C_scaffold_25000093	1745	1310	522	628	119.672	96.5081	38.4564	46.0737	0.000289117	-1.40765	down	--	--	Molecular Function: GTP binding (GO:0005525);; Cellular Component: membrane (GO:0016020);;	--	--	--	--	Interferon-inducible GTPase (IIGP);; 50S ribosome-binding GTPase;; Dynamin family	P-loop containing nucleoside triphosphate hydrolase protein {ECO:0000313|EMBL:ETR98053.1} OS=Trichoderma reesei RUT C-30 PE=4 SV=1	R	General function prediction only	gi|589113543|ref|XP_006968794.1| predicted protein [Trichoderma reesei QM6a]
54768	e_gw1.1.447.1	4	5	822	856	0.129467	0.128295	20.1837	21.2258	1.56e-58	7.54778	up	--	--	--	--	--	--	--	--	Predicted protein {ECO:0000313|EMBL:EGR52468.1} OS=Hypocrea jecorina (strain QM6a) PE=4 SV=1	S	Function unknown	gi|589098713|ref|XP_006961379.1| predicted protein [Trichoderma reesei QM6a]
105291	fgenesh5_pg.C_scaffold_5000076	4194	4555	1349	1264	52.6646	58.8342	17.6807	16.3472	8.78e-11	-1.73885	down	--	--	--	--	--	--	--	--	Predicted protein {ECO:0000313|EMBL:EGR50096.1} OS=Hypocrea jecorina (strain QM6a) PE=4 SV=1	S	Function unknown	gi|589103215|ref|XP_006963630.1| predicted protein [Trichoderma reesei QM6a]
103062	fgenesh5_pg.C_scaffold_1000695	0	3	28	24	0.0375721	0.185112	1.08075	0.998139	0.00203091	4.13159	up	--	--	--	--	--	--	--	--	Predicted protein {ECO:0000313|EMBL:EGR52441.1} OS=Hypocrea jecorina (strain QM6a) PE=4 SV=1	--	--	gi|589098667|ref|XP_006961356.1| predicted protein [Trichoderma reesei QM6a]
109652	fgenesh5_pg.C_scaffold_16000236	1151	1035	2502	2173	24.9099	23.8092	59.4821	49.3491	5.97e-05	1.10027	up	[U]	Intracellular trafficking, secretion, and vesicular transport	Cellular Component: integral component of membrane (GO:0016021);;	K04709|0|tre:TRIREDRAFT_109652|hypothetical protein; K04709 Acyl-CoA-dependent ceramide synthase [EC:2.3.1.24] (A)	Sphingolipid metabolism (ko00600)	[U]	Intracellular trafficking, secretion, and vesicular transport	TLC domain;; TRAM1-like protein	Predicted protein {ECO:0000313|EMBL:EGR46908.1} OS=Hypocrea jecorina (strain QM6a) PE=4 SV=1	U	Intracellular trafficking, secretion, and vesicular transport	gi|589110669|ref|XP_006967357.1| predicted protein [Trichoderma reesei QM6a]
59354	e_gw1.6.450.1	331	381	849	654	5.82941	6.98418	16.0347	12.0426	0.00114697	1.08319	up	--	--	Molecular Function: DNA binding (GO:0003677);; Cellular Component: nucleus (GO:0005634);; Biological Process: transcription, DNA-templated (GO:0006351);; Molecular Function: zinc ion binding (GO:0008270);;	--	--	--	--	Fungal specific transcription factor domain	Putative uncharacterized protein {ECO:0000313|EMBL:EGR49914.1} (Fragment) OS=Hypocrea jecorina (strain QM6a) PE=4 SV=1	S	Function unknown	gi|589104465|ref|XP_006964255.1| Hypothetical protein TRIREDRAFT_59354 [Trichoderma reesei QM6a]
76172	estExt_GeneWisePlus.C_40970	674	768	5329	4876	22.333	26.8332	187.616	170.004	1.2e-25	2.82802	up	--	--	--	--	--	[U]	Intracellular trafficking, secretion, and vesicular transport	Endoplasmic reticulum vesicle transporter;; Endoplasmic Reticulum-Golgi Intermediate Compartment (ERGIC)	DUF1692-domain-containing protein {ECO:0000313|EMBL:ETS05819.1} OS=Trichoderma reesei RUT C-30 PE=4 SV=1	U	Intracellular trafficking, secretion, and vesicular transport	gi|589102585|ref|XP_006963315.1| predicted protein [Trichoderma reesei QM6a]
105260	fgenesh5_pg.C_scaffold_5000045	225	168	63	88	6.11774	4.81368	1.83961	2.49678	0.00960501	-1.37841	down	[GEPR]	Carbohydrate transport and metabolism;; Amino acid transport and metabolism;; Inorganic ion transport and metabolism;; General function prediction only	Cellular Component: integral component of membrane (GO:0016021);; Molecular Function: transmembrane transporter activity (GO:0022857);; Biological Process: transmembrane transport (GO:0055085);;	--	--	[R]	General function prediction only	Sugar (and other) transporter;; Major Facilitator Superfamily	Predicted protein {ECO:0000313|EMBL:EGR50080.1} OS=Hypocrea jecorina (strain QM6a) PE=3 SV=1	R	General function prediction only	gi|589103187|ref|XP_006963616.1| predicted protein [Trichoderma reesei QM6a]
110813	fgenesh5_pg.C_scaffold_22000126	1486	1510	4812	4906	43.825	43.4241	130.895	141.505	3.7e-10	1.70162	up	--	--	Biological Process: amino acid transmembrane transport (GO:0003333);; Biological Process: transport (GO:0006810);; Molecular Function: amino acid transmembrane transporter activity (GO:0015171);; Cellular Component: membrane (GO:0016020);; Biological Process: transmembrane transport (GO:0055085);;	K16261|0|tre:TRIREDRAFT_110813|amino acid transporter; K16261 yeast amino acid transporter (A)	--	[E]	Amino acid transport and metabolism	Amino acid permease;; Amino acid permease	Putative general amino acid permease {ECO:0000313|EMBL:ETS01914.1} OS=Trichoderma reesei RUT C-30 PE=4 SV=1	E	Amino acid transport and metabolism	gi|572278744|gb|ETS01914.1| putative general amino acid permease [Trichoderma reesei RUT C-30]
108669	fgenesh5_pg.C_scaffold_13000015	355	299	95	170	15.7747	14.2899	4.40537	7.78439	0.00271311	-1.3015	down	--	--	--	--	--	--	--	--	Predicted protein {ECO:0000313|EMBL:EGR47369.1} OS=Hypocrea jecorina (strain QM6a) PE=4 SV=1	R	General function prediction only	gi|589108961|ref|XP_006966503.1| predicted protein [Trichoderma reesei QM6a]
4885	fgenesh1_pm.C_scaffold_16000081	809	977	2127	1665	10.6343	13.0952	26.1404	22.291	0.000386297	1.09177	up	--	--	Molecular Function: DNA binding (GO:0003677);; Cellular Component: nucleus (GO:0005634);; Biological Process: transcription, DNA-templated (GO:0006351);; Molecular Function: zinc ion binding (GO:0008270);;	--	--	--	--	Fungal specific transcription factor domain	Transcription factor TamA {ECO:0000313|EMBL:ETS00468.1} OS=Trichoderma reesei RUT C-30 PE=4 SV=1	S	Function unknown	gi|589110259|ref|XP_006967152.1| nitrogen regulatory protein [Trichoderma reesei QM6a]
56318	e_gw1.3.492.1	2076	1850	4867	4895	160.507	149.775	375.576	397.483	2.53e-06	1.31737	up	--	--	Biological Process: transport (GO:0006810);; Cellular Component: integral component of membrane (GO:0016021);;	--	--	[U]	Intracellular trafficking, secretion, and vesicular transport	emp24/gp25L/p24 family/GOLD	Endosomal P24B protein {ECO:0000313|EMBL:ETS04433.1} OS=Trichoderma reesei RUT C-30 PE=3 SV=1	U	Intracellular trafficking, secretion, and vesicular transport	gi|589101925|ref|XP_006962985.1| predicted protein [Trichoderma reesei QM6a]
119578	estExt_fgenesh5_pg.C_10117	1910	2014	6820	6071	84.5907	91.4201	306.277	281.466	8.31e-10	1.72046	up	[S]	Function unknown	Cellular Component: integral component of membrane (GO:0016021);;	--	--	[U]	Intracellular trafficking, secretion, and vesicular transport	SURF4 family	SURF4-domain-containing protein {ECO:0000313|EMBL:ETS06283.1} OS=Trichoderma reesei RUT C-30 PE=4 SV=1	U	Intracellular trafficking, secretion, and vesicular transport	gi|589098261|ref|XP_006961153.1| predicted protein [Trichoderma reesei QM6a]
68028	e_gw1.23.216.1	652	606	166	189	17.9675	17.3541	4.74059	5.40481	8.17e-08	-1.82199	down	--	--	--	--	--	[O]	Posttranslational modification, protein turnover, chaperones	IBR domain	Uncharacterized protein {ECO:0000313|EMBL:ETR98699.1} (Fragment) OS=Trichoderma reesei RUT C-30 PE=4 SV=1	R	General function prediction only	gi|589112959|ref|XP_006968502.1| predicted protein [Trichoderma reesei QM6a]
63397	e_gw1.12.476.1	12672	12383	29298	34053	426.235	419.238	1067.03	1179.87	0.000187328	1.34177	up	[R]	General function prediction only	Molecular Function: nitronate monooxygenase activity (GO:0018580);; Biological Process: oxidation-reduction process (GO:0055114);;	K00459|0|tre:TRIREDRAFT_63397|hypothetical protein; K00459 nitronate monooxygenase [EC:1.13.12.16] (A)	Nitrogen metabolism (ko00910)	--	--	Nitronate monooxygenase	Inosine monophosphate dehydrogenase {ECO:0000313|EMBL:ETS01064.1} OS=Trichoderma reesei RUT C-30 PE=4 SV=1	P	Inorganic ion transport and metabolism	gi|589108859|ref|XP_006966452.1| predicted protein [Trichoderma reesei QM6a]
62462	e_gw1.10.546.1	194	192	700	455	4.24264	4.56235	17.2401	12.8495	0.00815021	1.58595	up	--	--	--	--	--	--	--	CFEM domain	GPCR, PTH11-type {ECO:0000313|EMBL:EGR48324.1} (Fragment) OS=Hypocrea jecorina (strain QM6a) PE=4 SV=1	S	Function unknown	gi|589107427|ref|XP_006965736.1| GPCR, PTH11-type [Trichoderma reesei QM6a]
121416	estExt_fgenesh5_pg.C_70277	27115	30815	2743	7515	1756.05	1968.89	175.265	519.437	1.06e-13	-2.49473	down	--	--	--	--	--	--	--	--	Predicted protein {ECO:0000313|EMBL:EGR49590.1} OS=Hypocrea jecorina (strain QM6a) PE=4 SV=1	S	Function unknown	gi|589105391|ref|XP_006964718.1| predicted protein [Trichoderma reesei QM6a]
104741	fgenesh5_pg.C_scaffold_4000119	633	669	264	221	6.27435	6.90043	2.76832	2.32429	2.59e-05	-1.42005	down	--	--	Molecular Function: protein binding (GO:0005515);;	--	--	--	--	F-box domain	Predicted protein {ECO:0000313|EMBL:EGR50586.1} OS=Hypocrea jecorina (strain QM6a) PE=4 SV=1	R	General function prediction only	gi|589102305|ref|XP_006963175.1| predicted protein [Trichoderma reesei QM6a]
74194	estExt_GeneWisePlus.C_11306	25030	24799	4244	7149	1604.5	1658.83	281.682	473.861	1.43e-10	-2.12597	down	[IQR]	Lipid transport and metabolism;; Secondary metabolites biosynthesis, transport and catabolism;; General function prediction only	--	--	--	[R]	General function prediction only	Enoyl-(Acyl carrier protein) reductase;; short chain dehydrogenase;; KR domain	L-xylulose reductase {ECO:0000313|EMBL:ETS06838.1} OS=Trichoderma reesei RUT C-30 PE=4 SV=1	O	Posttranslational modification, protein turnover, chaperones	gi|589098629|ref|XP_006961337.1| L-xylulose reductase [Trichoderma reesei QM6a]
0	Trichodermareesei_newGene_1087	73	53	386	471	0.319561	0.250122	1.82826	2.05939	4.61e-12	2.76754	up	--	--	--	--	--	--	--	--	Uncharacterized protein {ECO:0000313|EMBL:ETS03478.1} OS=Trichoderma reesei RUT C-30 PE=4 SV=1	--	--	gi|572280381|gb|ETS03478.1| hypothetical protein M419DRAFT_7399 [Trichoderma reesei RUT C-30]
69811	e_gw1.30.32.1	87	64	13	19	2.43036	1.88548	0.393423	0.591337	0.00433659	-2.23701	down	[E]	Amino acid transport and metabolism	Biological Process: glutathione catabolic process (GO:0006751);; Molecular Function: glutathione hydrolase activity (GO:0036374);;	K00681|0|tre:TRIREDRAFT_69811|Gamma-glutamyltranspeptidase-like protein; K00681 gamma-glutamyltranspeptidase / glutathione hydrolase [EC:2.3.2.2 3.4.19.13] (A)	Taurine and hypotaurine metabolism (ko00430);; Cyanoamino acid metabolism (ko00460);; Glutathione metabolism (ko00480)	[E]	Amino acid transport and metabolism	Gamma-glutamyltranspeptidase	Gamma-glutamyltranspeptidase-like protein {ECO:0000313|EMBL:EGR44749.1} OS=Hypocrea jecorina (strain QM6a) PE=4 SV=1	E	Amino acid transport and metabolism	gi|589114641|ref|XP_006969343.1| Gamma-glutamyltranspeptidase-like protein [Trichoderma reesei QM6a]
75972	estExt_GeneWisePlus.C_40583	2461	2750	6492	6328	126.688	147.179	342.059	336.115	7.1e-06	1.30341	up	--	--	Cellular Component: membrane (GO:0016020);;	K10082|0|tre:TRIREDRAFT_75972|hypothetical protein; K10082 lectin, mannose-binding 2 (A)	Protein processing in endoplasmic reticulum (ko04141)	[U]	Intracellular trafficking, secretion, and vesicular transport	Legume-like lectin family	Uncharacterized protein {ECO:0000313|EMBL:ETS05580.1} OS=Trichoderma reesei RUT C-30 PE=4 SV=1	U	Intracellular trafficking, secretion, and vesicular transport	gi|589102443|ref|XP_006963244.1| predicted protein [Trichoderma reesei QM6a]
123890	estExt_fgenesh5_pg.C_280037	695	717	2053	1660	28.4832	29.5145	84.9298	69.9989	2.44e-07	1.3994	up	[DZ]	Cell cycle control, cell division, chromosome partitioning;; Cytoskeleton	Molecular Function: GTP binding (GO:0005525);;	K16948|0|tre:TRIREDRAFT_123890|cell division control protein; K16948 cell division control protein 12 (A)	--	[DZU]	Cell cycle control, cell division, chromosome partitioning;; Cytoskeleton;; Intracellular trafficking, secretion, and vesicular transport	Septin;; 50S ribosome-binding GTPase;; Elongation factor Tu GTP binding domain;; Protein of unknown function, DUF258	Septin {ECO:0000313|EMBL:ETR97975.1} OS=Trichoderma reesei RUT C-30 PE=3 SV=1	D	Cell cycle control, cell division, chromosome partitioning	gi|589114111|ref|XP_006969078.1| cell division control protein [Trichoderma reesei QM6a]
59778	e_gw1.6.122.1	182	175	66	50	7.59953	7.60436	2.90885	2.22068	0.00298195	-1.61753	down	--	--	Molecular Function: G-protein coupled receptor activity (GO:0004930);; Biological Process: G-protein coupled receptor signaling pathway (GO:0007186);; Cellular Component: integral component of membrane (GO:0016021);;	--	--	--	--	G protein-coupled glucose receptor regulating Gpa2;; 7 transmembrane receptor (rhodopsin family)	Uncharacterized protein {ECO:0000313|EMBL:ETS03512.1} OS=Trichoderma reesei RUT C-30 PE=4 SV=1	R	General function prediction only	gi|589104339|ref|XP_006964192.1| G-protein coupled receptor [Trichoderma reesei QM6a]
69171	e_gw1.27.240.1	374	421	2153	2770	21.7242	26.52	140.62	177.077	4.17e-14	2.63465	up	[CR]	Energy production and conversion;; General function prediction only	Biological Process: oxidation-reduction process (GO:0055114);;	--	--	[CR]	Energy production and conversion;; General function prediction only	Zinc-binding dehydrogenase;; Zinc-binding dehydrogenase;; Alcohol dehydrogenase GroES-like domain	NAD(P)-binding protein {ECO:0000313|EMBL:ETR98224.1} OS=Trichoderma reesei RUT C-30 PE=4 SV=1	Q	Secondary metabolites biosynthesis, transport and catabolism	gi|589113867|ref|XP_006968956.1| predicted protein [Trichoderma reesei QM6a]
54703	e_gw1.1.1447.1	587	641	332	239	10.3626	11.0203	6.00385	3.89083	0.00176836	-1.09963	down	--	--	--	--	--	--	--	--	Predicted protein {ECO:0000313|EMBL:EGR52378.1} OS=Hypocrea jecorina (strain QM6a) PE=4 SV=1	R	General function prediction only	gi|589098573|ref|XP_006961309.1| predicted protein [Trichoderma reesei QM6a]
107704	fgenesh5_pg.C_scaffold_10000094	34	23	172	184	1.57114	1.2706	7.91898	8.66397	1.76e-06	2.64437	up	--	--	--	--	--	--	--	--	Predicted protein {ECO:0000313|EMBL:EGR48193.1} OS=Hypocrea jecorina (strain QM6a) PE=4 SV=1	R	General function prediction only	gi|589107199|ref|XP_006965622.1| predicted protein [Trichoderma reesei QM6a]
59649	e_gw1.6.251.1	94	135	17	27	3.26632	4.96202	0.669098	1.02435	0.000311894	-2.37463	down	[CR]	Energy production and conversion;; General function prediction only	Biological Process: oxidation-reduction process (GO:0055114);;	--	--	[CR]	Energy production and conversion;; General function prediction only	Zinc-binding dehydrogenase;; Zinc-binding dehydrogenase;; Alcohol dehydrogenase GroES-like domain;; Glutamate/Leucine/Phenylalanine/Valine dehydrogenase	NAD(P)-binding protein {ECO:0000313|EMBL:ETS03366.1} OS=Trichoderma reesei RUT C-30 PE=4 SV=1	C	Energy production and conversion	gi|589104563|ref|XP_006964304.1| predicted protein [Trichoderma reesei QM6a]
107775	fgenesh5_pg.C_scaffold_10000165	743	571	2240	2049	8.00975	6.49201	26.2347	23.8658	1e-10	1.70925	up	--	--	--	--	--	--	--	--	Predicted protein {ECO:0000313|EMBL:EGR48406.1} OS=Hypocrea jecorina (strain QM6a) PE=4 SV=1	R	General function prediction only	gi|589107569|ref|XP_006965807.1| predicted protein [Trichoderma reesei QM6a]
102904	fgenesh5_pg.C_scaffold_1000537	1540	2496	5150	5196	30.4413	49.3539	97.9907	103.975	1.21e-06	1.3648	up	--	--	--	--	--	--	--	--	Predicted protein {ECO:0000313|EMBL:EGR52370.1} OS=Hypocrea jecorina (strain QM6a) PE=4 SV=1	--	--	gi|589098557|ref|XP_006961301.1| predicted protein [Trichoderma reesei QM6a]
64561	e_gw1.14.267.1	2261	1418	3813	4320	240.772	173.709	458.595	530.985	5.51e-05	1.14546	up	--	--	--	--	--	[C]	Energy production and conversion	Cytochrome b5-like Heme/Steroid binding domain	Putative cytochrome b5 {ECO:0000313|EMBL:ETS00732.1} OS=Trichoderma reesei RUT C-30 PE=3 SV=1	C	Energy production and conversion	gi|589109757|ref|XP_006966901.1| predicted protein [Trichoderma reesei QM6a]
108333	fgenesh5_pg.C_scaffold_11000306	561	470	180	282	10.9427	9.5208	3.78585	5.81792	0.00179423	-1.15607	down	--	--	--	--	--	--	--	AAA domain	Uncharacterized protein {ECO:0000313|EMBL:ETS02222.1} OS=Trichoderma reesei RUT C-30 PE=4 SV=1	P	Inorganic ion transport and metabolism	gi|589108307|ref|XP_006966176.1| predicted protein [Trichoderma reesei QM6a]
55887	e_gw1.2.987.1	43	35	142	142	2.94712	2.34744	9.20488	9.42176	0.00176836	1.86708	up	[G]	Carbohydrate transport and metabolism	--	--	--	--	--	Lactonase, 7-bladed beta-propeller	Predicted protein {ECO:0000313|EMBL:EGR51698.1} OS=Hypocrea jecorina (strain QM6a) PE=4 SV=1	R	General function prediction only	gi|589100221|ref|XP_006962133.1| predicted protein [Trichoderma reesei QM6a]
55306	e_gw1.2.660.1	434	353	167	167	3.00022	2.51017	1.23075	1.1938	0.00231488	-1.23379	down	[IQ]	Lipid transport and metabolism;; Secondary metabolites biosynthesis, transport and catabolism	Molecular Function: catalytic activity (GO:0003824);; Biological Process: metabolic process (GO:0008152);;	--	--	[I]	Lipid transport and metabolism	AMP-binding enzyme;; Phosphopantetheine attachment site;; Bacterial transferase hexapeptide (six repeats);; AMP-binding enzyme C-terminal domain	Predicted protein {ECO:0000313|EMBL:EGR52114.1} OS=Hypocrea jecorina (strain QM6a) PE=4 SV=1	I	Lipid transport and metabolism	gi|589100891|ref|XP_006962468.1| predicted protein [Trichoderma reesei QM6a]
122811	estExt_fgenesh5_pg.C_150123	3360	4196	15226	15088	117.363	151.078	544.485	542.475	8.21e-11	2.00956	up	[E]	Amino acid transport and metabolism	Molecular Function: glutamate-ammonia ligase activity (GO:0004356);; Biological Process: glutamine biosynthetic process (GO:0006542);; Biological Process: nitrogen compound metabolic process (GO:0006807);;	K01915|0|tre:TRIREDRAFT_122811|hypothetical protein; K01915 glutamine synthetase [EC:6.3.1.2] (A)	Alanine, aspartate and glutamate metabolism (ko00250);; Arginine and proline metabolism (ko00330);; Glyoxylate and dicarboxylate metabolism (ko00630);; Nitrogen metabolism (ko00910);; Biosynthesis of amino acids (ko01230)	[E]	Amino acid transport and metabolism	Glutamine synthetase, catalytic domain;; Glutamine synthetase, beta-Grasp domain	Glutamine synthetase {ECO:0000256|RuleBase:RU004356} OS=Trichoderma reesei RUT C-30 PE=3 SV=1	E	Amino acid transport and metabolism	gi|589109957|ref|XP_006967001.1| predicted protein [Trichoderma reesei QM6a]
123232	estExt_fgenesh5_pg.C_190084	88	29	8799	6398	6.7782	2.47145	713.737	523.021	1.2e-28	7.01977	up	--	--	Biological Process: polysaccharide catabolic process (GO:0000272);; Molecular Function: cellulase activity (GO:0008810);;	K18576|5.45503e-168|tre:TRIREDRAFT_123232|cel12a; glycoside hydrolase family 12; K18576 xyloglucan-specific endo-beta-1,4-glucanase [EC:3.2.1.151] (A)	--	--	--	Glycosyl hydrolase family 12	Glycoside hydrolase family 12 {ECO:0000313|EMBL:EGR46242.1} OS=Hypocrea jecorina (strain QM6a) PE=3 SV=1	G	Carbohydrate transport and metabolism	gi|589111737|ref|XP_006967891.1| glycoside hydrolase family 12 [Trichoderma reesei QM6a]
65410	e_gw1.16.425.1	405	263	941	741	28.1284	18.7506	66.957	53.1586	0.000325589	1.33417	up	[EH]	Amino acid transport and metabolism;; Coenzyme transport and metabolism	Molecular Function: catalytic activity (GO:0003824);; Biological Process: metabolic process (GO:0008152);;	K00390|0|tre:TRIREDRAFT_65410|phosphoadenosine phosphosulfate reductase; K00390 phosphoadenosine phosphosulfate reductase [EC:1.8.4.8] (A)	Sulfur metabolism (ko00920)	[E]	Amino acid transport and metabolism	Phosphoadenosine phosphosulfate reductase family	Phosphoadenosine phosphosulfate reductase {ECO:0000313|EMBL:ETS00427.1} OS=Trichoderma reesei RUT C-30 PE=4 SV=1	I	Lipid transport and metabolism	gi|589110597|ref|XP_006967321.1| phosphoadenosine phosphosulfate reductase [Trichoderma reesei QM6a]
63653	e_gw1.12.543.1	48	38	277	239	0.909767	1.09358	5.51591	4.67907	5.67e-08	2.58783	up	[R]	General function prediction only	--	--	--	[R]	General function prediction only	Ankyrin repeats (3 copies);; Ankyrin repeat;; Ankyrin repeats (many copies);; Ankyrin repeat;; Ankyrin repeats (many copies)	Ankyrin {ECO:0000313|EMBL:ETS01172.1} (Fragment) OS=Trichoderma reesei RUT C-30 PE=4 SV=1	R	General function prediction only	gi|589108779|ref|XP_006966412.1| predicted protein [Trichoderma reesei QM6a]
122975	estExt_fgenesh5_pg.C_170012	45	21	3	0	0.777226	0.408035	0.0688204	0	0.00898442	-4.45576	down	--	--	--	K06236|0|tre:TRIREDRAFT_122975|hypothetical protein (A)	--	--	--	Collagen triple helix repeat (20 copies)	Uncharacterized protein {ECO:0000313|EMBL:ETS00293.1} OS=Trichoderma reesei RUT C-30 PE=4 SV=1	W	Extracellular structures	gi|589110929|ref|XP_006967487.1| predicted protein [Trichoderma reesei QM6a]
76590	estExt_GeneWisePlus.C_50791	462	438	3111	1765	7.36331	8.12009	53.0205	28.0991	0.00672032	2.44244	up	--	--	Molecular Function: sequence-specific DNA binding RNA polymerase II transcription factor activity (GO:0000981);; Cellular Component: nucleus (GO:0005634);; Biological Process: regulation of transcription, DNA-templated (GO:0006355);; Molecular Function: zinc ion binding (GO:0008270);;	--	--	--	--	Fungal specific transcription factor domain;; Fungal Zn(2)-Cys(6) binuclear cluster domain	Uncharacterized protein {ECO:0000313|EMBL:ETS04056.1} OS=Trichoderma reesei RUT C-30 PE=4 SV=1	S	Function unknown	gi|589103897|ref|XP_006963971.1| predicted protein [Trichoderma reesei QM6a]
66792	e_gw1.19.77.1	961	401	1823	2024	62.6124	26.7974	118.826	133.121	0.000156183	1.49689	up	[G]	Carbohydrate transport and metabolism	--	--	--	--	--	--	Glycoside hydrolase family 17 {ECO:0000313|EMBL:EGR46171.1} (Fragment) OS=Hypocrea jecorina (strain QM6a) PE=4 SV=1	G	Carbohydrate transport and metabolism	gi|589111611|ref|XP_006967828.1| glycoside hydrolase family 17 [Trichoderma reesei QM6a]
111357	fgenesh5_pg.C_scaffold_26000045	101	194	469	359	4.27457	8.7534	20.9101	16.0152	0.00109126	1.49712	up	[E]	Amino acid transport and metabolism	Molecular Function: oxidoreductase activity (GO:0016491);; Biological Process: oxidation-reduction process (GO:0055114);;	--	--	[R]	General function prediction only	FAD dependent oxidoreductase;; FAD-NAD(P)-binding;; Pyridine nucleotide-disulphide oxidoreductase;; NAD(P)-binding Rossmann-like domain;; Tryptophan halogenase	FAD dependent oxidoreductase {ECO:0000313|EMBL:ETR98353.1} OS=Trichoderma reesei RUT C-30 PE=4 SV=1	R	General function prediction only	gi|589113643|ref|XP_006968844.1| predicted protein [Trichoderma reesei QM6a]
103049	fgenesh5_pg.C_scaffold_1000682	5	4	286	256	0.251436	0.253611	14.8216	13.1996	1.16e-22	5.91508	up	--	--	Molecular Function: polygalacturonase activity (GO:0004650);; Biological Process: carbohydrate metabolic process (GO:0005975);;	K01184|0|tre:TRIREDRAFT_103049|glycoside hydrolase family 28; K01184 polygalacturonase [EC:3.2.1.15] (A)	Pentose and glucuronate interconversions (ko00040);; Starch and sucrose metabolism (ko00500)	--	--	Glycosyl hydrolases family 28	Endopolygalacturonase {ECO:0000313|EMBL:ETR98400.1} OS=Trichoderma reesei RUT C-30 PE=3 SV=1	G	Carbohydrate transport and metabolism	gi|589098657|ref|XP_006961351.1| glycoside hydrolase family 28 [Trichoderma reesei QM6a]
66657	e_gw1.19.272.1	1545	1591	744	607	22.5737	27.6675	18.9556	15.2166	1.6e-05	-1.21037	down	[GEPR]	Carbohydrate transport and metabolism;; Amino acid transport and metabolism;; Inorganic ion transport and metabolism;; General function prediction only	Cellular Component: integral component of membrane (GO:0016021);; Biological Process: transmembrane transport (GO:0055085);;	--	--	[G]	Carbohydrate transport and metabolism	Major Facilitator Superfamily	MFS general substrate transporter {ECO:0000313|EMBL:ETR99385.1} OS=Trichoderma reesei RUT C-30 PE=4 SV=1	R	General function prediction only	gi|589111829|ref|XP_006967937.1| predicted protein [Trichoderma reesei QM6a]
22245	estExt_fgenesh1_pm.C_80171	7085	7577	3155	3159	146.136	169.538	66.1434	65.3669	5.06e-05	-1.21112	down	--	--	--	--	--	--	--	PAP2 superfamily;; PAP2 superfamily	PAP2-domain-containing protein {ECO:0000313|EMBL:ETS02370.1} OS=Trichoderma reesei RUT C-30 PE=4 SV=1	I	Lipid transport and metabolism	gi|572279248|gb|ETS02370.1| PAP2-domain-containing protein [Trichoderma reesei RUT C-30]
82026	estExt_GeneWisePlus.C_290148	46	32	0	0	3.78137	2.78492	0.0718019	1.01e-08	1.01e-06	#NAME?	down	[R]	General function prediction only	Biological Process: tRNA modification (GO:0006400);; Biological Process: metabolic process (GO:0008152);; Molecular Function: methyltransferase activity (GO:0008168);; Molecular Function: O-methyltransferase activity (GO:0008171);; Molecular Function: tRNA (guanine-N7-)-methyltransferase activity (GO:0008176);;	K00598|0|tre:TRIREDRAFT_82026|hypothetical protein; K00598 trans-aconitate 2-methyltransferase [EC:2.1.1.144] (A)	--	--	--	Methyltransferase domain;; Methyltransferase domain;; Methyltransferase domain;; Methyltransferase domain;; Methyltransferase domain;; Methyltransferase domain;; Methyltransferase domain;; Methyltransferase small domain;; O-methyltransferase;; CheR methyltransferase, SAM binding domain;; Putative methyltransferase;; Mycolic acid cyclopropane synthetase	S-adenosyl-L-methionine-dependent methyltransferase {ECO:0000313|EMBL:ETR97677.1} OS=Trichoderma reesei RUT C-30 PE=4 SV=1	R	General function prediction only	gi|589114495|ref|XP_006969270.1| predicted protein [Trichoderma reesei QM6a]
58412	e_gw1.5.764.1	105	95	269	260	4.90217	4.0863	11.8848	11.4816	0.0026303	1.40669	up	[R]	General function prediction only	Biological Process: oxidation-reduction process (GO:0055114);;	--	--	[Q]	Secondary metabolites biosynthesis, transport and catabolism	Zinc-binding dehydrogenase;; Alcohol dehydrogenase GroES-like domain;; Zinc-binding dehydrogenase	Putative zinc-binding alcohol dehydrogenase {ECO:0000313|EMBL:ETS03614.1} OS=Trichoderma reesei RUT C-30 PE=4 SV=1	Q	Secondary metabolites biosynthesis, transport and catabolism	gi|589103549|ref|XP_006963797.1| predicted protein [Trichoderma reesei QM6a]
47330	estExt_Genewise1.C_70464	559	425	1264	1401	103.144	86.3825	243.858	281.237	4.12e-07	1.43953	up	--	--	--	--	--	--	--	--	Predicted protein {ECO:0000313|EMBL:EGR49363.1} OS=Hypocrea jecorina (strain QM6a) PE=4 SV=1	R	General function prediction only	gi|589104825|ref|XP_006964435.1| predicted protein [Trichoderma reesei QM6a]
77284	estExt_GeneWisePlus.C_70697	3551	2897	679	868	140.505	113.374	24.2429	33.1199	3.67e-12	-2.05712	down	--	--	Biological Process: polysaccharide catabolic process (GO:0000272);; Molecular Function: cellulase activity (GO:0008810);;	--	--	--	--	Glycosyl hydrolase family 12	Concanavalin A-like lectin/glucanase {ECO:0000313|EMBL:ETS02755.1} OS=Trichoderma reesei RUT C-30 PE=3 SV=1	S	Function unknown	gi|589105147|ref|XP_006964596.1| glycoside hydrolase family 12 [Trichoderma reesei QM6a]
79324	estExt_GeneWisePlus.C_130258	1556	1867	711	921	69.9442	84.9149	31.618	43.1438	0.000157689	-1.06412	down	[MG]	Cell wall/membrane/envelope biogenesis;; Carbohydrate transport and metabolism	Molecular Function: catalytic activity (GO:0003824);; Molecular Function: coenzyme binding (GO:0050662);;	--	--	[V]	Defense mechanisms	NAD dependent epimerase/dehydratase family;; NmrA-like family;; Male sterility protein	NAD(P)-binding protein {ECO:0000313|EMBL:ETS00889.1} OS=Trichoderma reesei RUT C-30 PE=4 SV=1	R	General function prediction only	gi|589109253|ref|XP_006966649.1| predicted protein [Trichoderma reesei QM6a]
73587	estExt_GeneWisePlus.C_10196	65	47	452	265	1.50879	1.11114	10.5854	6.24269	0.0019294	2.68157	up	--	--	--	--	--	--	--	--	Predicted protein {ECO:0000313|EMBL:EGR52166.1} OS=Hypocrea jecorina (strain QM6a) PE=4 SV=1	S	Function unknown	gi|589098241|ref|XP_006961143.1| predicted protein [Trichoderma reesei QM6a]
75884	estExt_GeneWisePlus.C_40445	1221	1171	435	383	18.856	17.7538	7.37448	6.42889	9.7e-08	-1.54409	down	--	--	--	--	--	--	--	Protein of unknown function (DUF3405)	Predicted protein {ECO:0000313|EMBL:EGR50638.1} OS=Hypocrea jecorina (strain QM6a) PE=4 SV=1	S	Function unknown	gi|589102385|ref|XP_006963215.1| predicted protein [Trichoderma reesei QM6a]
123818	estExt_fgenesh5_pg.C_270048	88	60	333	392	6.29103	4.64846	22.9414	28.9402	3.29e-08	2.29377	up	--	--	--	K01181|5.19113e-147|tre:TRIREDRAFT_123818|glycoside hydrolase family 11; K01181 endo-1,4-beta-xylanase [EC:3.2.1.8] (A)	--	--	--	Glycosyl hydrolases family 11	Endo-1,4-beta-xylanase {ECO:0000256|RuleBase:RU004392} OS=Trichoderma reesei RUT C-30 PE=3 SV=1	G	Carbohydrate transport and metabolism	gi|589113849|ref|XP_006968947.1| glycoside hydrolase family 11 [Trichoderma reesei QM6a]
122087	estExt_fgenesh5_pg.C_100257	71	57	595	523	3.05474	3.00852	28.7289	25.8217	5.08e-17	3.12962	up	--	--	--	--	--	--	--	--	Predicted protein {ECO:0000313|EMBL:EGR48267.1} OS=Hypocrea jecorina (strain QM6a) PE=4 SV=1	R	General function prediction only	gi|589107329|ref|XP_006965687.1| predicted protein [Trichoderma reesei QM6a]
109392	fgenesh5_pg.C_scaffold_15000194	132	115	38	40	6.34629	5.9712	1.93597	1.97764	0.00953989	-1.65994	down	--	--	--	--	--	--	--	EGF-like domain	Uncharacterized protein {ECO:0000313|EMBL:ETR99650.1} OS=Trichoderma reesei RUT C-30 PE=4 SV=1	S	Function unknown	gi|589110219|ref|XP_006967132.1| predicted protein [Trichoderma reesei QM6a]
56720	e_gw1.3.520.1	152	136	346	372	44.369	44.4933	107.765	125.404	0.00152295	1.32106	up	--	--	Cellular Component: integral component of membrane (GO:0016021);;	--	--	--	--	Uncharacterized conserved protein CG6151-P	Uncharacterized protein {ECO:0000313|EMBL:ETS04584.1} OS=Trichoderma reesei RUT C-30 PE=4 SV=1	S	Function unknown	gi|589101813|ref|XP_006962929.1| predicted protein [Trichoderma reesei QM6a]
54632	e_gw1.1.509.1	7999	9032	18735	20898	236.394	282.833	620.592	674.143	0.000421942	1.22298	up	--	--	Cellular Component: integral component of membrane (GO:0016021);; Biological Process: transmembrane transport (GO:0055085);;	--	--	--	--	Major Facilitator Superfamily	MFS general substrate transporter {ECO:0000313|EMBL:ETS06718.1} OS=Trichoderma reesei RUT C-30 PE=4 SV=1	G	Carbohydrate transport and metabolism	gi|589099431|ref|XP_006961738.1| predicted protein [Trichoderma reesei QM6a]
23368	estExt_fgenesh1_pm.C_310006	724	635	1587	1485	19.8106	18.1155	45.4572	42.5164	2.88e-05	1.17994	up	[Q]	Secondary metabolites biosynthesis, transport and catabolism	--	K10531|0|tre:TRIREDRAFT_23368|ornithine monooxygenase; K10531 L-ornithine N5-oxygenase [EC:1.13.12.-] (A)	--	[Q]	Secondary metabolites biosynthesis, transport and catabolism	L-lysine 6-monooxygenase (NADPH-requiring);; Pyridine nucleotide-disulphide oxidoreductase;; FAD-NAD(P)-binding;; Pyridine nucleotide-disulphide oxidoreductase	Uncharacterized protein {ECO:0000313|EMBL:ETR97468.1} OS=Trichoderma reesei RUT C-30 PE=4 SV=1	Q	Secondary metabolites biosynthesis, transport and catabolism	gi|589114703|ref|XP_006969374.1| ornithine monooxygenase [Trichoderma reesei QM6a]
69944	e_gw1.31.80.1	1276	1229	9983	7570	21.9266	22.3785	191.614	139.915	7.07e-12	2.81311	up	[G]	Carbohydrate transport and metabolism	Molecular Function: hydrolase activity, hydrolyzing O-glycosyl compounds (GO:0004553);; Biological Process: carbohydrate metabolic process (GO:0005975);;	K01811|0|tre:TRIREDRAFT_69944|glycoside hydrolase family 31; K01811 alpha-D-xyloside xylohydrolase [EC:3.2.1.177] (A)	--	[GMO]	Carbohydrate transport and metabolism;; Cell wall/membrane/envelope biogenesis;; Posttranslational modification, protein turnover, chaperones	Glycosyl hydrolases family 31;; Galactose mutarotase-like	Family 31 glycosyl hydrolase {ECO:0000313|EMBL:ETR97426.1} OS=Trichoderma reesei RUT C-30 PE=3 SV=1	G	Carbohydrate transport and metabolism	gi|589114755|ref|XP_006969400.1| glycoside hydrolase family 31 [Trichoderma reesei QM6a]
122048	estExt_fgenesh5_pg.C_100159	1552	1252	5729	5700	174.9	151.648	679.242	697.97	1.01e-13	2.02983	up	--	--	--	K09481|4.91184e-22|ztr:MYCGRDRAFT_91777|hypothetical protein; K09481 protein transport protein SEC61 subunit beta (A)	Protein export (ko03060);; Protein processing in endoplasmic reticulum (ko04141);; Phagosome (ko04145)	[O]	Posttranslational modification, protein turnover, chaperones	Sec61beta family	Uncharacterized protein {ECO:0000313|EMBL:KFZ14441.1} OS=Pseudogymnoascus pannorum VKM F-4520 (FW-2644) PE=4 SV=1	O	Posttranslational modification, protein turnover, chaperones	gi|682456666|gb|KFZ14441.1| hypothetical protein V502_06039 [Pseudogymnoascus pannorum VKM F-4520 (FW-2644)]
106171	fgenesh5_pg.C_scaffold_6000397	188	484	9574	6160	3.11284	7.61252	163.666	101.104	6.21e-09	4.55931	up	--	--	--	--	--	--	--	Heterokaryon incompatibility protein (HET)	Predicted protein {ECO:0000313|EMBL:EGR50046.1} OS=Hypocrea jecorina (strain QM6a) PE=4 SV=1	S	Function unknown	gi|589104679|ref|XP_006964362.1| predicted protein [Trichoderma reesei QM6a]
22351	estExt_fgenesh1_pm.C_90141	675	825	3473	3334	25.0461	30.8419	126.658	124.581	5.92e-17	2.18726	up	--	--	Cellular Component: membrane (GO:0016020);;	--	--	--	--	Legume-like lectin family	Putative lectin family integral membrane protein {ECO:0000313|EMBL:ETR97288.1} OS=Trichoderma reesei RUT C-30 PE=4 SV=1	U	Intracellular trafficking, secretion, and vesicular transport	gi|589106425|ref|XP_006965235.1| predicted protein [Trichoderma reesei QM6a]
54564	e_gw1.1.427.1	528	533	195	233	22.3362	23.866	8.71452	10.4194	0.000307238	-1.3061	down	[E]	Amino acid transport and metabolism	--	--	--	[E]	Amino acid transport and metabolism	Proline dehydrogenase	Proline oxidase PrnD {ECO:0000313|EMBL:ETS06851.1} OS=Trichoderma reesei RUT C-30 PE=4 SV=1	E	Amino acid transport and metabolism	gi|589098637|ref|XP_006961341.1| proline dehydrogenase-like protein [Trichoderma reesei QM6a]
121127	estExt_fgenesh5_pg.C_60038	19810	15959	62189	55311	431.699	339.187	1307.79	1189.93	1.01e-06	1.71879	up	[G]	Carbohydrate transport and metabolism	Molecular Function: hydrolase activity, hydrolyzing O-glycosyl compounds (GO:0004553);; Biological Process: carbohydrate metabolic process (GO:0005975);;	K15920|0|tre:TRIREDRAFT_121127|glycoside hydrolase family 3; K15920 beta-D-xylosidase 4 [EC:3.2.1.37] (A)	Starch and sucrose metabolism (ko00500);; Amino sugar and nucleotide sugar metabolism (ko00520)	--	--	Glycosyl hydrolase family 3 N terminal domain;; Glycosyl hydrolase family 3 C-terminal domain;; Fibronectin type III-like domain	Beta-xylosidase {ECO:0000313|EMBL:ETS03193.1} OS=Trichoderma reesei RUT C-30 PE=4 SV=1	G	Carbohydrate transport and metabolism	gi|589104105|ref|XP_006964075.1| glycoside hydrolase family 3 [Trichoderma reesei QM6a]
75380	estExt_GeneWisePlus.C_30544	40	46	424	390	1.01289	1.38248	12.0257	11.9391	1.12e-14	3.24756	up	[GEPR]	Carbohydrate transport and metabolism;; Amino acid transport and metabolism;; Inorganic ion transport and metabolism;; General function prediction only	Cellular Component: integral component of membrane (GO:0016021);; Biological Process: transmembrane transport (GO:0055085);;	--	--	[G]	Carbohydrate transport and metabolism	Major Facilitator Superfamily	MFS general substrate transporter {ECO:0000313|EMBL:ETS04568.1} OS=Trichoderma reesei RUT C-30 PE=4 SV=1	G	Carbohydrate transport and metabolism	gi|589101825|ref|XP_006962935.1| predicted protein [Trichoderma reesei QM6a]
28781	gw1.2.276.1	0	0	56	49	2.99e-19	1.06e-28	2.24688	1.94119	2.1e-08	Inf	up	--	--	Molecular Function: DNA binding (GO:0003677);;	K12769|0|tre:TRIREDRAFT_28781|NDT80/PhoG like DNA-binding domain-containing protein; K12769 meiosis-specific transcription factor NDT80 (A)	Meiosis - yeast (ko04113)	--	--	NDT80 / PhoG like DNA-binding family	p53-like transcription factor {ECO:0000313|EMBL:ETS05478.1} OS=Trichoderma reesei RUT C-30 PE=4 SV=1	S	Function unknown	gi|572282464|gb|ETS05478.1| p53-like transcription factor [Trichoderma reesei RUT C-30]
0	Trichodermareesei_newGene_825	189	229	2215	1739	2.65634	1.89835	21.453	16.3223	5.44e-18	3.24729	up	--	--	--	--	--	--	--	--	Uncharacterized protein {ECO:0000313|EMBL:ETS02105.1} OS=Trichoderma reesei RUT C-30 PE=4 SV=1	--	--	gi|572278954|gb|ETS02105.1| hypothetical protein M419DRAFT_123254 [Trichoderma reesei RUT C-30]
69956	e_gw1.31.51.1	467	124	1990	2201	26.9501	7.92918	126.684	138.041	2.98e-25	2.82297	up	[R]	General function prediction only	Biological Process: oxidation-reduction process (GO:0055114);;	--	--	[Q]	Secondary metabolites biosynthesis, transport and catabolism	Alcohol dehydrogenase GroES-like domain;; Zinc-binding dehydrogenase	Alcohol dehydrogenase {ECO:0000313|EMBL:ETR97473.1} OS=Trichoderma reesei RUT C-30 PE=4 SV=1	C	Energy production and conversion	gi|589114721|ref|XP_006969383.1| alcohol dehydrogenase [Trichoderma reesei QM6a]
45459	estExt_Genewise1.C_30522	417	518	1158	1396	20.058	25.9966	55.3909	69.5965	4.02e-07	1.45456	up	[EH]	Amino acid transport and metabolism;; Coenzyme transport and metabolism	Molecular Function: catalytic activity (GO:0003824);; Biological Process: metabolic process (GO:0008152);;	K00826|0|tre:TRIREDRAFT_45459|branched chain aminotransferase; K00826 branched-chain amino acid aminotransferase [EC:2.6.1.42] (A)	Valine, leucine and isoleucine degradation (ko00280);; Valine, leucine and isoleucine biosynthesis (ko00290);; Pantothenate and CoA biosynthesis (ko00770);; 2-Oxocarboxylic acid metabolism (ko01210);; Biosynthesis of amino acids (ko01230)	[E]	Amino acid transport and metabolism	Aminotransferase class IV	Branched-chain-amino-acid aminotransferase {ECO:0000256|RuleBase:RU004517} OS=Trichoderma reesei RUT C-30 PE=3 SV=1	E	Amino acid transport and metabolism	gi|589101075|ref|XP_006962560.1| branched chain aminotransferase [Trichoderma reesei QM6a]
123118	estExt_fgenesh5_pg.C_180093	328	192	737	627	5.28701	3.24132	12.6566	10.6995	2.82e-05	1.39244	up	[O]	Posttranslational modification, protein turnover, chaperones	--	--	--	[O]	Posttranslational modification, protein turnover, chaperones	DnaJ domain	DnaJ-domain-containing protein {ECO:0000313|EMBL:ETR99533.1} OS=Trichoderma reesei RUT C-30 PE=4 SV=1	O	Posttranslational modification, protein turnover, chaperones	gi|589111219|ref|XP_006967632.1| Hypothetical protein TRIREDRAFT_123118 [Trichoderma reesei QM6a]
107871	fgenesh5_pg.C_scaffold_10000261	170	163	18	70	9.65401	9.43692	1.04661	4.09073	0.000605353	-1.91863	down	--	--	--	--	--	--	--	--	Uncharacterized protein {ECO:0000313|EMBL:ETS07108.1} OS=Trichoderma reesei RUT C-30 PE=4 SV=1	S	Function unknown	gi|589107635|ref|XP_006965840.1| predicted protein [Trichoderma reesei QM6a]
62709	e_gw1.10.558.1	5646	6243	13757	11726	91.5844	98.8317	143.35	123.209	0.000835572	1.10476	up	--	--	--	--	--	--	--	Fungal family of unknown function (DUF1776)	DUF1776-domain-containing protein {ECO:0000313|EMBL:ETS06977.1} (Fragment) OS=Trichoderma reesei RUT C-30 PE=4 SV=1	S	Function unknown	gi|589107213|ref|XP_006965629.1| predicted protein [Trichoderma reesei QM6a]
61830	e_gw1.9.283.1	13	35	600	517	0.444	1.16278	27.0098	22.5856	2.97e-28	4.55011	up	--	--	--	--	--	--	--	--	Uncharacterized protein {ECO:0000313|EMBL:ETS01589.1} OS=Trichoderma reesei RUT C-30 PE=4 SV=1	S	Function unknown	gi|572278397|gb|ETS01589.1| hypothetical protein M419DRAFT_80534 [Trichoderma reesei RUT C-30]
53824	e_gw1.1.1936.1	99	89	10	18	5.98211	4.86194	0.614048	0.918911	0.000150263	-2.74507	down	--	--	Biological Process: mycotoxin biosynthetic process (GO:0043386);;	--	--	--	--	Domain of unknown function (DUF3328)	Uncharacterized protein {ECO:0000313|EMBL:ETS06833.1} OS=Trichoderma reesei RUT C-30 PE=4 SV=1	S	Function unknown	gi|589099535|ref|XP_006961790.1| predicted protein [Trichoderma reesei QM6a]
70973	e_gw1.46.47.1	85	35	501	381	6.24341	2.83237	40.8835	31.2936	2.32e-10	2.87732	up	--	--	Molecular Function: N-acetyltransferase activity (GO:0008080);;	--	--	--	--	Acetyltransferase (GNAT) domain;; Acetyltransferase (GNAT) family	Predicted protein {ECO:0000313|EMBL:EGR44128.1} OS=Hypocrea jecorina (strain QM6a) PE=4 SV=1	R	General function prediction only	gi|589115813|ref|XP_006969929.1| predicted protein [Trichoderma reesei QM6a]
124030	estExt_fgenesh5_pg.C_310021	1978	1938	795	1059	119.577	129.106	51.5194	70.0807	0.000108458	-1.07549	down	[R]	General function prediction only	--	--	--	--	--	TIM-barrel signal transduction protein;; Nitronate monooxygenase	Uncharacterized protein {ECO:0000313|EMBL:ETR97463.1} OS=Trichoderma reesei RUT C-30 PE=4 SV=1	S	Function unknown	gi|589114729|ref|XP_006969387.1| predicted protein [Trichoderma reesei QM6a]
103447	fgenesh5_pg.C_scaffold_2000035	551	1018	137	111	12.5289	25.5444	3.6914	2.65781	0.00612329	-2.65355	down	--	--	--	--	--	--	--	OTT_1508-like deaminase	Uncharacterized protein {ECO:0000313|EMBL:ETR96758.1} OS=Trichoderma reesei RUT C-30 PE=4 SV=1	S	Function unknown	gi|589100079|ref|XP_006962062.1| predicted protein [Trichoderma reesei QM6a]
120370	estExt_fgenesh5_pg.C_30194	293	297	709	688	23.3819	27.1063	59.4662	61.3333	0.000186777	1.24763	up	--	--	--	--	--	--	--	Cupin domain	Uncharacterized protein {ECO:0000313|EMBL:ETS04684.1} OS=Trichoderma reesei RUT C-30 PE=4 SV=1	S	Function unknown	gi|589101295|ref|XP_006962670.1| predicted protein [Trichoderma reesei QM6a]
123820	estExt_fgenesh5_pg.C_270052	1658	1922	627	761	51.121	57.6705	18.5109	23.8015	5.88e-07	-1.36253	down	[EH]	Amino acid transport and metabolism;; Coenzyme transport and metabolism	Molecular Function: catalytic activity (GO:0003824);; Biological Process: metabolic process (GO:0008152);;	K00826|0|tre:TRIREDRAFT_123820|branched chain aminotransferase; K00826 branched-chain amino acid aminotransferase [EC:2.6.1.42] (A)	Valine, leucine and isoleucine degradation (ko00280);; Valine, leucine and isoleucine biosynthesis (ko00290);; Pantothenate and CoA biosynthesis (ko00770);; 2-Oxocarboxylic acid metabolism (ko01210);; Biosynthesis of amino acids (ko01230)	[E]	Amino acid transport and metabolism	Aminotransferase class IV	Branched-chain-amino-acid aminotransferase {ECO:0000256|RuleBase:RU004517} OS=Trichoderma reesei RUT C-30 PE=3 SV=1	E	Amino acid transport and metabolism	gi|589113853|ref|XP_006968949.1| branched chain aminotransferase [Trichoderma reesei QM6a]
123987	estExt_fgenesh5_pg.C_290096	735	527	263	263	54.071	42.4917	21.0631	21.3486	0.00431447	-1.26058	down	[S]	Function unknown	--	--	--	[S]	Function unknown	Glutathione-dependent formaldehyde-activating enzyme	Uncharacterized protein {ECO:0000313|EMBL:ETR97668.1} OS=Trichoderma reesei RUT C-30 PE=4 SV=1	S	Function unknown	gi|589114391|ref|XP_006969218.1| predicted protein [Trichoderma reesei QM6a]
44967	estExt_Genewise1.C_20662	850	854	4607	7307	78.863	76.9669	402.549	669.995	6.81e-05	2.80872	up	--	--	--	--	--	--	--	--	Uncharacterized protein {ECO:0000313|EMBL:ETS05344.1} OS=Trichoderma reesei RUT C-30 PE=4 SV=1	S	Function unknown	gi|589100033|ref|XP_006962039.1| predicted protein [Trichoderma reesei QM6a]
61304	e_gw1.8.224.1	112	59	461	538	4.81866	2.60925	20.3002	23.9792	1.03e-11	2.54647	up	[E]	Amino acid transport and metabolism	Molecular Function: hydrolase activity (GO:0016787);;	--	--	--	--	Metallopeptidase family M24;; Creatinase/Prolidase N-terminal domain	Creatinase/aminopeptidase {ECO:0000313|EMBL:ETS02296.1} OS=Trichoderma reesei RUT C-30 PE=4 SV=1	R	General function prediction only	gi|589106353|ref|XP_006965199.1| Prolidase/Aminopeptidase P-like protein [Trichoderma reesei QM6a]
122992	estExt_fgenesh5_pg.C_170057	479	547	171	177	11.7052	14.3912	4.51948	4.62248	1.74e-05	-1.55522	down	--	--	--	--	--	--	--	Fringe-like	Uncharacterized protein {ECO:0000313|EMBL:ETS00250.1} OS=Trichoderma reesei RUT C-30 PE=4 SV=1	S	Function unknown	gi|589110975|ref|XP_006967510.1| glycosyltransferase family 31 [Trichoderma reesei QM6a]
122920	estExt_fgenesh5_pg.C_160150	6001	7485	55930	52675	113.191	144.308	1101.06	1035.6	5.31e-18	3.01492	up	[O]	Posttranslational modification, protein turnover, chaperones	Biological Process: cell morphogenesis (GO:0000902);;	K09490|0|tre:TRIREDRAFT_122920|bip1; hypothetical protein; K09490 heat shock 70kDa protein 5 (A)	Protein export (ko03060);; Protein processing in endoplasmic reticulum (ko04141)	[O]	Posttranslational modification, protein turnover, chaperones	Hsp70 protein;; MreB/Mbl protein	Heat shock protein 70 {ECO:0000313|EMBL:ETS00444.1} OS=Trichoderma reesei RUT C-30 PE=3 SV=1	O	Posttranslational modification, protein turnover, chaperones	gi|589110429|ref|XP_006967237.1| predicted protein [Trichoderma reesei QM6a]
56700	e_gw1.3.326.1	109	162	13	29	3.12137	4.75585	0.372395	1.23432	1.51e-05	-2.68511	down	[MG]	Cell wall/membrane/envelope biogenesis;; Carbohydrate transport and metabolism	Molecular Function: catalytic activity (GO:0003824);; Molecular Function: coenzyme binding (GO:0050662);;	--	--	[V]	Defense mechanisms	NADH(P)-binding;; NAD dependent epimerase/dehydratase family;; 3-beta hydroxysteroid dehydrogenase/isomerase family	Predicted protein {ECO:0000313|EMBL:EGR51087.1} (Fragment) OS=Hypocrea jecorina (strain QM6a) PE=4 SV=1	V	Defense mechanisms	gi|589101229|ref|XP_006962637.1| predicted protein [Trichoderma reesei QM6a]
104077	fgenesh5_pg.C_scaffold_3000032	144	77	558	412	4.6799	2.44769	17.4359	12.8581	6.6e-06	2.13491	up	[E]	Amino acid transport and metabolism	Biological Process: amino acid transmembrane transport (GO:0003333);; Biological Process: transport (GO:0006810);; Molecular Function: amino acid transmembrane transporter activity (GO:0015171);; Cellular Component: membrane (GO:0016020);; Biological Process: transmembrane transport (GO:0055085);;	--	--	[E]	Amino acid transport and metabolism	Amino acid permease;; Amino acid permease	Amino acid transporter-like protein {ECO:0000313|EMBL:EGR51030.1} OS=Hypocrea jecorina (strain QM6a) PE=4 SV=1	E	Amino acid transport and metabolism	gi|589101141|ref|XP_006962593.1| amino acid transporter-like protein [Trichoderma reesei QM6a]
78496	estExt_GeneWisePlus.C_100598	2058	1958	6418	5885	63.2129	60.1827	192.416	180.049	7.52e-09	1.619	up	[P]	Inorganic ion transport and metabolism	Molecular Function: N,N-dimethylaniline monooxygenase activity (GO:0004499);; Molecular Function: oxidoreductase activity (GO:0016491);; Molecular Function: flavin adenine dinucleotide binding (GO:0050660);; Molecular Function: NADP binding (GO:0050661);; Biological Process: oxidation-reduction process (GO:0055114);;	--	--	[Q]	Secondary metabolites biosynthesis, transport and catabolism	Pyridine nucleotide-disulphide oxidoreductase;; Flavin-binding monooxygenase-like;; L-lysine 6-monooxygenase (NADPH-requiring);; Pyridine nucleotide-disulphide oxidoreductase;; NAD(P)-binding Rossmann-like domain	Predicted protein {ECO:0000313|EMBL:EGR48496.1} OS=Hypocrea jecorina (strain QM6a) PE=4 SV=1	R	General function prediction only	gi|589107731|ref|XP_006965888.1| predicted protein [Trichoderma reesei QM6a]
75294	estExt_GeneWisePlus.C_30404	810	1073	2112	2371	33.3071	44.4283	84.7775	97.7432	3.22e-06	1.25679	up	[EH]	Amino acid transport and metabolism;; Coenzyme transport and metabolism	Molecular Function: catalytic activity (GO:0003824);; Biological Process: metabolic process (GO:0008152);;	K00826|0|tre:TRIREDRAFT_75294|branched-chain amino acid aminotransferase; K00826 branched-chain amino acid aminotransferase [EC:2.6.1.42] (A)	Valine, leucine and isoleucine degradation (ko00280);; Valine, leucine and isoleucine biosynthesis (ko00290);; Pantothenate and CoA biosynthesis (ko00770);; 2-Oxocarboxylic acid metabolism (ko01210);; Biosynthesis of amino acids (ko01230)	[E]	Amino acid transport and metabolism	Aminotransferase class IV	Branched-chain amino acid aminotransferase II {ECO:0000313|EMBL:ETS04652.1} OS=Trichoderma reesei RUT C-30 PE=3 SV=1	E	Amino acid transport and metabolism	gi|589101751|ref|XP_006962898.1| branched-chain amino acid aminotransferase [Trichoderma reesei QM6a]
62130	e_gw1.9.596.1	512	548	193	297	27.5284	32.2656	11.2899	17.4471	0.00258961	-1.10972	down	[IQR]	Lipid transport and metabolism;; Secondary metabolites biosynthesis, transport and catabolism;; General function prediction only	--	--	--	--	--	short chain dehydrogenase;; KR domain	NAD(P)-binding protein {ECO:0000313|EMBL:ETS01582.1} OS=Trichoderma reesei RUT C-30 PE=4 SV=1	Q	Secondary metabolites biosynthesis, transport and catabolism	gi|589106967|ref|XP_006965506.1| predicted protein [Trichoderma reesei QM6a]
104551	fgenesh5_pg.C_scaffold_3000506	20	19	0	2	0.361922	0.427019	0	0.0433296	0.00550776	-4.28579	down	--	--	--	--	--	--	--	--	Uncharacterized protein {ECO:0000313|EMBL:ETS04357.1} OS=Trichoderma reesei RUT C-30 PE=4 SV=1	S	Function unknown	gi|589101979|ref|XP_006963012.1| predicted protein [Trichoderma reesei QM6a]
64874	e_gw1.14.375.1	392	522	1159	1170	13.0867	16.4419	33.6139	34.5578	3.98e-06	1.35505	up	[GEPR]	Carbohydrate transport and metabolism;; Amino acid transport and metabolism;; Inorganic ion transport and metabolism;; General function prediction only	Biological Process: transport (GO:0006810);; Cellular Component: integral component of membrane (GO:0016021);; Biological Process: transmembrane transport (GO:0055085);;	--	--	[R]	General function prediction only	Major Facilitator Superfamily;; Fungal trichothecene efflux pump (TRI12)	MFS toxin efflux pump {ECO:0000313|EMBL:ETS00708.1} OS=Trichoderma reesei RUT C-30 PE=4 SV=1	R	General function prediction only	gi|589109743|ref|XP_006966894.1| predicted protein [Trichoderma reesei QM6a]
54554	e_gw1.1.1914.1	3663	4851	1680	2122	39.8734	46.3673	34.8056	41.3378	0.000598972	-1.15795	down	[H]	Coenzyme transport and metabolism	--	K01495|5.12844e-166|tre:TRIREDRAFT_54554|hypothetical protein; K01495 GTP cyclohydrolase I [EC:3.5.4.16] (A)	Folate biosynthesis (ko00790)	[H]	Coenzyme transport and metabolism	GTP cyclohydrolase I	Predicted protein {ECO:0000313|EMBL:EGR52972.1} (Fragment) OS=Hypocrea jecorina (strain QM6a) PE=3 SV=1	H	Coenzyme transport and metabolism	gi|589099555|ref|XP_006961800.1| predicted protein [Trichoderma reesei QM6a]
62711	e_gw1.10.443.1	3772	3969	1194	1622	84.531	99.6958	28.1151	38.4212	6.58e-08	-1.45524	down	[E]	Amino acid transport and metabolism	--	K14209|0|tre:TRIREDRAFT_62711|transmembrane amino acid transporter protein; K14209 solute carrier family 36 (proton-coupled amino acid transporter) (A)	--	[E]	Amino acid transport and metabolism	Transmembrane amino acid transporter protein	Uncharacterized protein {ECO:0000313|EMBL:ETS07076.1} OS=Trichoderma reesei RUT C-30 PE=4 SV=1	E	Amino acid transport and metabolism	gi|589107611|ref|XP_006965828.1| transmembrane amino acid transporter protein [Trichoderma reesei QM6a]
30805	gw1.12.191.1	1539	1718	704	883	46.4789	56.1313	20.5985	27.7128	0.000289117	-1.0331	down	[L]	Replication, recombination and repair	Molecular Function: DNA binding (GO:0003677);; Biological Process: base-excision repair (GO:0006284);;	K10773|8.55645e-171|tre:TRIREDRAFT_30805|hypothetical protein; K10773 endonuclease III [EC:4.2.99.18] (A)	Base excision repair (ko03410)	[L]	Replication, recombination and repair	HhH-GPD superfamily base excision DNA repair protein;; Helix-hairpin-helix motif	Putative uncharacterized protein {ECO:0000313|EMBL:EGR47837.1} (Fragment) OS=Hypocrea jecorina (strain QM6a) PE=4 SV=1	L	Replication, recombination and repair	gi|589108409|ref|XP_006966227.1| hypothetical protein TRIREDRAFT_30805 [Trichoderma reesei QM6a]
59964	e_gw1.7.509.1	1280	1128	3952	3510	10.3061	9.18774	33.1471	29.0163	7.72e-10	1.63516	up	--	--	Molecular Function: DNA binding (GO:0003677);; Cellular Component: nucleus (GO:0005634);; Biological Process: DNA replication (GO:0006260);; Biological Process: DNA repair (GO:0006281);; Biological Process: DNA recombination (GO:0006310);;	K10740|1.54917e-62|tre:TRIREDRAFT_59964|hypothetical protein; K10740 replication factor A3 (A)	DNA replication (ko03030);; Nucleotide excision repair (ko03420);; Mismatch repair (ko03430);; Homologous recombination (ko03440)	--	--	Replication factor A protein 3	Replication factor A protein 3 {ECO:0000313|EMBL:ETS02778.1} OS=Trichoderma reesei RUT C-30 PE=4 SV=1	L	Replication, recombination and repair	gi|589105133|ref|XP_006964589.1| predicted protein [Trichoderma reesei QM6a]
58802	e_gw1.5.84.1	239	157	666	508	5.84407	3.82887	15.8035	12.5017	8.59e-05	1.5699	up	--	--	--	--	--	--	--	Glycosyl hydrolase family 65, N-terminal domain	Alpha-fucosidase {ECO:0000313|EMBL:ETS03896.1} OS=Trichoderma reesei RUT C-30 PE=4 SV=1	R	General function prediction only	gi|589103751|ref|XP_006963898.1| glycoside hydrolase family 95 [Trichoderma reesei QM6a]
79738	estExt_GeneWisePlus.C_150082	13	35	102	132	0.496882	1.39577	4.08627	5.27081	0.000433839	2.29425	up	[CR]	Energy production and conversion;; General function prediction only	Biological Process: oxidation-reduction process (GO:0055114);;	--	--	--	--	Zinc-binding dehydrogenase	Predicted protein {ECO:0000313|EMBL:EGR47050.1} OS=Hypocrea jecorina (strain QM6a) PE=4 SV=1	R	General function prediction only	gi|589110083|ref|XP_006967064.1| predicted protein [Trichoderma reesei QM6a]
62213	e_gw1.10.542.1	21659	28775	7537	11078	893.156	1194.49	301.455	468.773	0.00013479	-1.43309	down	--	--	--	--	--	[T]	Signal transduction mechanisms	Fasciclin domain	Predicted protein {ECO:0000313|EMBL:EGR48268.1} (Fragment) OS=Hypocrea jecorina (strain QM6a) PE=4 SV=1	R	General function prediction only	gi|589107331|ref|XP_006965688.1| predicted protein [Trichoderma reesei QM6a]
62165	e_gw1.10.259.1	730	563	190	227	47.3665	40.7945	13.6861	16.0595	5.06e-06	-1.63054	down	[Q]	Secondary metabolites biosynthesis, transport and catabolism	Molecular Function: catalytic activity (GO:0003824);; Molecular Function: iron ion binding (GO:0005506);; Biological Process: cellular aromatic compound metabolic process (GO:0006725);; Molecular Function: ferric iron binding (GO:0008199);; Biological Process: catechol-containing compound metabolic process (GO:0009712);; Molecular Function: catechol 1,2-dioxygenase activity (GO:0018576);; Biologi…	K03381|0|tre:TRIREDRAFT_62165|hypothetical protein; K03381 catechol 1,2-dioxygenase [EC:1.13.11.1] (A)	Degradation of aromatic compounds (ko01220)	--	--	Dioxygenase;; Catechol dioxygenase N terminus	Putative dioxygenase {ECO:0000313|EMBL:ETS07174.1} OS=Trichoderma reesei RUT C-30 PE=4 SV=1	S	Function unknown	gi|589107693|ref|XP_006965869.1| predicted protein [Trichoderma reesei QM6a]
61715	e_gw1.9.1.1	101	148	23	9	0.438506	0.658182	0.10891	0.0439278	5.79e-06	-2.95207	down	--	--	--	--	--	[S]	Function unknown	Mitochondrial protein from FMP27;; Golgi-body localisation protein domain;; RNA pol II promoter Fmp27 protein domain;; RNA pol II promoter Fmp27 protein domain;; Domain of unknown function (DUF2405);; RNA pol II promoter Fmp27 protein domain	Predicted protein {ECO:0000313|EMBL:EGR48804.1} OS=Hypocrea jecorina (strain QM6a) PE=4 SV=1	S	Function unknown	gi|589106989|ref|XP_006965517.1| predicted protein [Trichoderma reesei QM6a]
67902	e_gw1.23.47.1	1088	1265	588	548	16.606	20.0631	9.45232	8.57413	0.000504703	-1.04557	down	--	--	--	--	--	--	--	Plant protein of unknown function (DUF946)	Predicted protein {ECO:0000313|EMBL:EGR45604.1} OS=Hypocrea jecorina (strain QM6a) PE=4 SV=1	S	Function unknown	gi|589113005|ref|XP_006968525.1| predicted protein [Trichoderma reesei QM6a]
120801	estExt_fgenesh5_pg.C_40456	2485	2189	4813	4981	88.3667	81.2794	177.973	182.963	0.000230027	1.07037	up	[R]	General function prediction only	Molecular Function: nucleic acid binding (GO:0003676);;	--	--	[R]	General function prediction only	RNA recognition motif. (a.k.a. RRM, RBD, or RNP domain);; RNA recognition motif (a.k.a. RRM, RBD, or RNP domain);; RNA recognition motif. (a.k.a. RRM, RBD, or RNP domain)	Predicted protein {ECO:0000313|EMBL:EGR50951.1} OS=Hypocrea jecorina (strain QM6a) PE=4 SV=1	R	General function prediction only	gi|589102909|ref|XP_006963477.1| predicted protein [Trichoderma reesei QM6a]
104879	fgenesh5_pg.C_scaffold_4000257	160	165	341	368	22.2584	24.5394	50.4985	55.2414	0.00810923	1.12932	up	--	--	Molecular Function: ion channel activity (GO:0005216);; Biological Process: ion transport (GO:0006811);; Cellular Component: membrane (GO:0016020);; Biological Process: transmembrane transport (GO:0055085);;	--	--	--	--	Ion transport protein	Uncharacterized protein {ECO:0000313|EMBL:ETS05649.1} OS=Trichoderma reesei RUT C-30 PE=4 SV=1	S	Function unknown	gi|589102751|ref|XP_006963398.1| predicted protein [Trichoderma reesei QM6a]
73536	estExt_GeneWisePlus.C_10096	54	29	1981	1962	1.93551	1.09018	71.2493	71.6685	4.5e-67	5.57045	up	[E]	Amino acid transport and metabolism	Biological Process: cellular amino acid metabolic process (GO:0006520);; Molecular Function: oxidoreductase activity (GO:0016491);; Biological Process: oxidation-reduction process (GO:0055114);;	K00262|0|tre:TRIREDRAFT_73536|NADP-dependent glutamate dehydrogenase; K00262 glutamate dehydrogenase (NADP+) [EC:1.4.1.4] (A)	Alanine, aspartate and glutamate metabolism (ko00250);; Arginine and proline metabolism (ko00330);; Nitrogen metabolism (ko00910)	[E]	Amino acid transport and metabolism	Glutamate/Leucine/Phenylalanine/Valine dehydrogenase;; Glu/Leu/Phe/Val dehydrogenase, dimerisation domain	Glutamate dehydrogenase {ECO:0000256|PIRNR:PIRNR000185} OS=Trichoderma reesei RUT C-30 PE=3 SV=1	E	Amino acid transport and metabolism	gi|589099005|ref|XP_006961525.1| NADP-dependent glutamate dehydrogenase [Trichoderma reesei QM6a]
122941	estExt_fgenesh5_pg.C_160191	1503	1177	3208	2796	55.8191	44.609	126.916	112.823	1.86e-05	1.16647	up	--	--	--	--	--	--	--	CFEM domain	Uncharacterized protein {ECO:0000313|EMBL:ETS00483.1} OS=Trichoderma reesei RUT C-30 PE=4 SV=1	--	--	gi|589110461|ref|XP_006967253.1| predicted protein [Trichoderma reesei QM6a]
81670	estExt_GeneWisePlus.C_260204	2012	1944	5262	5718	65.5517	60.5535	160.932	187.621	1.23e-07	1.47634	up	[GEPR]	Carbohydrate transport and metabolism;; Amino acid transport and metabolism;; Inorganic ion transport and metabolism;; General function prediction only	Cellular Component: integral component of membrane (GO:0016021);; Molecular Function: transmembrane transporter activity (GO:0022857);; Biological Process: transmembrane transport (GO:0055085);;	--	--	[R]	General function prediction only	Sugar (and other) transporter;; Major Facilitator Superfamily;; Ferroportin1 (FPN1)	Predicted protein {ECO:0000313|EMBL:EGR45195.1} OS=Hypocrea jecorina (strain QM6a) PE=3 SV=1	R	General function prediction only	gi|589113689|ref|XP_006968867.1| predicted protein [Trichoderma reesei QM6a]
22625	estExt_fgenesh1_pm.C_120116	434	420	920	960	31.9968	31.9653	68.4624	72.7952	0.000247536	1.14209	up	[O]	Posttranslational modification, protein turnover, chaperones	--	--	--	[O]	Posttranslational modification, protein turnover, chaperones	DnaJ domain	Putative membrane associated DnaJ chaperone {ECO:0000313|EMBL:ETS01109.1} OS=Trichoderma reesei RUT C-30 PE=4 SV=1	O	Posttranslational modification, protein turnover, chaperones	gi|589108389|ref|XP_006966217.1| predicted protein [Trichoderma reesei QM6a]
58601	e_gw1.5.385.1	1315	410	2839	3151	67.526	21.6149	152.151	170.2	2.4e-05	1.79351	up	--	--	Biological Process: mycotoxin biosynthetic process (GO:0043386);;	--	--	--	--	Domain of unknown function (DUF3328)	Predicted protein {ECO:0000313|EMBL:EGR50284.1} OS=Hypocrea jecorina (strain QM6a) PE=4 SV=1	S	Function unknown	gi|589103527|ref|XP_006963786.1| predicted protein [Trichoderma reesei QM6a]
0	Trichodermareesei_newGene_2082	1829	2483	708	640	24.0524	29.3214	8.9458	10.8819	6.54e-06	-1.6716	down	--	--	Biological Process: regulation of transcription, DNA-templated (GO:0006355);;	--	--	[B]	Chromatin structure and dynamics	PHD-finger;; Paired amphipathic helix repeat	Uncharacterized protein {ECO:0000313|EMBL:ETS00486.1} OS=Trichoderma reesei RUT C-30 PE=4 SV=1	S	Function unknown	gi|572277204|gb|ETS00486.1| hypothetical protein M419DRAFT_142050 [Trichoderma reesei RUT C-30]
119975	estExt_fgenesh5_pg.C_10997	3727	1994	12860	12057	220.186	125.189	813.722	780.147	1.23e-12	2.12329	up	--	--	--	--	--	--	--	--	Uncharacterized protein {ECO:0000313|EMBL:ETR99874.1} OS=Trichoderma reesei RUT C-30 PE=4 SV=1	S	Function unknown	gi|589098935|ref|XP_006961490.1| predicted protein [Trichoderma reesei QM6a]
43974	estExt_Genewise1.C_10758	210	211	1086	952	8.56916	8.85053	45.1065	41.3612	4.87e-14	2.2795	up	[GER]	Carbohydrate transport and metabolism;; Amino acid transport and metabolism;; General function prediction only	Biological Process: transmembrane transport (GO:0055085);;	K15275|0|tre:TRIREDRAFT_43974|hypothetical protein; K15275 solute carrier family 35 (UDP-galactose transporter), member B1 (A)	--	[G]	Carbohydrate transport and metabolism	UAA transporter family;; EamA-like transporter family;; Nucleotide-sugar transporter	Predicted protein {ECO:0000313|EMBL:EGR52801.1} (Fragment) OS=Hypocrea jecorina (strain QM6a) PE=4 SV=1	G	Carbohydrate transport and metabolism	gi|589098107|ref|XP_006961076.1| predicted protein [Trichoderma reesei QM6a]
124282	estExt_fgenesh5_pg.C_480011	1351	1485	3245	2672	18.4301	21.0294	45.0302	36.9864	0.000122497	1.0659	up	--	--	--	--	--	--	--	WSC domain;; Glyoxal oxidase N-terminus;; Domain of unknown function (DUF1929)	Putative glyoxal oxidase {ECO:0000313|EMBL:ETR97351.1} OS=Trichoderma reesei RUT C-30 PE=4 SV=1	GO	Carbohydrate transport and metabolism;; Posttranslational modification, protein turnover, chaperones	gi|589115849|ref|XP_006969947.1| predicted protein [Trichoderma reesei QM6a]
119963	estExt_fgenesh5_pg.C_10970	33	15	1157	1173	4.20066	1.86888	138.904	148.549	2.45e-54	5.60065	up	--	--	--	--	--	--	--	--	Uncharacterized protein {ECO:0000313|EMBL:ETR99902.1} OS=Trichoderma reesei RUT C-30 PE=4 SV=1	R	General function prediction only	gi|589098913|ref|XP_006961479.1| predicted protein [Trichoderma reesei QM6a]
81148	estExt_GeneWisePlus.C_230041	3753	3656	11552	14487	175.839	184.021	570.978	720.859	2.62e-09	1.81666	up	[C]	Energy production and conversion	--	K15303|0|tre:TRIREDRAFT_81148|hypothetical protein; K15303 aflatoxin B1 aldehyde reductase (A)	--	--	--	Aldo/keto reductase family	Aldo/keto reductase {ECO:0000313|EMBL:ETR98835.1} OS=Trichoderma reesei RUT C-30 PE=4 SV=1	R	General function prediction only	gi|589112843|ref|XP_006968444.1| predicted protein [Trichoderma reesei QM6a]
53331	e_gw1.1.1902.1	445	421	784	945	31.53	31.4246	57.1954	71.6058	0.00196474	1.00074	up	[R]	General function prediction only	--	--	--	[R]	General function prediction only	Aldo/keto reductase family	Putative aldo-keto reductase {ECO:0000313|EMBL:ETS06671.1} OS=Trichoderma reesei RUT C-30 PE=4 SV=1	R	General function prediction only	gi|589098531|ref|XP_006961288.1| predicted protein [Trichoderma reesei QM6a]
56341	e_gw1.3.662.1	226	182	442	427	8.10621	7.05094	16.7263	15.8812	0.00558353	1.09353	up	[GEPR]	Carbohydrate transport and metabolism;; Amino acid transport and metabolism;; Inorganic ion transport and metabolism;; General function prediction only	--	K15378|0|tre:TRIREDRAFT_56341|hypothetical protein; K15378 solute carrier family 45, member 1/2/4 (A)	--	[G]	Carbohydrate transport and metabolism	MFS/sugar transport protein	Predicted protein {ECO:0000313|EMBL:EGR51248.1} OS=Hypocrea jecorina (strain QM6a) PE=4 SV=1	G	Carbohydrate transport and metabolism	gi|589101499|ref|XP_006962772.1| predicted protein [Trichoderma reesei QM6a]
4124	fgenesh1_pm.C_scaffold_10000102	30	23	94	115	1.77953	1.32322	4.87511	6.20443	0.00356808	1.98142	up	--	--	--	--	--	--	--	Myb-like DNA-binding domain	Uncharacterized protein {ECO:0000313|EMBL:ETS07121.1} OS=Trichoderma reesei RUT C-30 PE=4 SV=1	R	General function prediction only	gi|589107073|ref|XP_006965559.1| predicted protein [Trichoderma reesei QM6a]
108144	fgenesh5_pg.C_scaffold_11000117	24	11	342	307	0.41407	0.210281	6.14302	5.32157	5.82e-18	4.21257	up	--	--	--	--	--	--	--	--	Predicted protein {ECO:0000313|EMBL:EGR47909.1} OS=Hypocrea jecorina (strain QM6a) PE=4 SV=1	S	Function unknown	gi|589107925|ref|XP_006965985.1| predicted protein [Trichoderma reesei QM6a]
104584	fgenesh5_pg.C_scaffold_3000539	88	77	6	17	7.88333	8.14426	0.68983	1.98424	0.000215881	-2.84153	down	--	--	--	--	--	--	--	--	Uncharacterized protein {ECO:0000313|EMBL:ETS04323.1} OS=Trichoderma reesei RUT C-30 PE=4 SV=1	R	General function prediction only	gi|589101545|ref|XP_006962795.1| predicted protein [Trichoderma reesei QM6a]
78465	estExt_GeneWisePlus.C_100536	1123	2186	5222	3952	31.2485	57.0585	140.538	108.93	0.00185055	1.47945	up	[GEPR]	Carbohydrate transport and metabolism;; Amino acid transport and metabolism;; Inorganic ion transport and metabolism;; General function prediction only	Cellular Component: integral component of membrane (GO:0016021);; Biological Process: transmembrane transport (GO:0055085);;	K08197|0|tre:TRIREDRAFT_78465|hypothetical protein; K08197 MFS transporter, SIT family, siderophore-iron:H+ symporter (A)	--	[R]	General function prediction only	Major Facilitator Superfamily	Predicted protein {ECO:0000313|EMBL:EGR48479.1} OS=Hypocrea jecorina (strain QM6a) PE=4 SV=1	K	Transcription	gi|589107703|ref|XP_006965874.1| predicted protein [Trichoderma reesei QM6a]
120248	estExt_fgenesh5_pg.C_20516	537	462	199	202	14.0809	12.4325	5.70852	6.1948	0.000373633	-1.31386	down	--	--	--	--	--	--	--	--	Uncharacterized protein {ECO:0000313|EMBL:ETS05212.1} OS=Trichoderma reesei RUT C-30 PE=4 SV=1	S	Function unknown	gi|589100401|ref|XP_006962223.1| predicted protein [Trichoderma reesei QM6a]
21416	estExt_fgenesh1_pm.C_20011	2975	2852	1040	1044	100.764	105.906	39.1774	38.6252	2.2e-08	-1.47971	down	--	--	--	--	--	--	--	--	Uncharacterized protein {ECO:0000313|EMBL:ETR96762.1} OS=Trichoderma reesei RUT C-30 PE=4 SV=1	S	Function unknown	gi|589099887|ref|XP_006961966.1| predicted protein [Trichoderma reesei QM6a]
108819	fgenesh5_pg.C_scaffold_13000165	29	85	257	210	0.390206	1.2391	3.46464	2.80548	2.83e-05	2.04455	up	--	--	--	--	--	--	--	--	Uncharacterized protein {ECO:0000313|EMBL:ETS00887.1} OS=Trichoderma reesei RUT C-30 PE=4 SV=1	S	Function unknown	gi|589109255|ref|XP_006966650.1| predicted protein [Trichoderma reesei QM6a]
52476	estExt_Genewise1.C_330007	53	34	2846	3709	6.37983	4.46292	359.959	486.434	2.46e-37	6.23627	up	--	--	--	--	--	--	--	EthD domain	Uncharacterized protein {ECO:0000313|EMBL:ETR97355.1} OS=Trichoderma reesei RUT C-30 PE=4 SV=1	S	Function unknown	gi|589115031|ref|XP_006969538.1| predicted protein [Trichoderma reesei QM6a]
76374	estExt_GeneWisePlus.C_50381	125	115	787	662	4.97535	4.69111	32.4302	27.622	9.12e-15	2.59775	up	--	--	Molecular Function: transferase activity, transferring acyl groups other than amino-acyl groups (GO:0016747);;	--	--	--	--	Transferase family	Predicted protein {ECO:0000313|EMBL:EGR50393.1} OS=Hypocrea jecorina (strain QM6a) PE=4 SV=1	S	Function unknown	gi|589103715|ref|XP_006963880.1| predicted protein [Trichoderma reesei QM6a]
61212	e_gw1.8.604.1	5597	4958	1173	1136	184.495	161.472	30.0184	30.8534	5.41e-16	-2.18929	down	[Q]	Secondary metabolites biosynthesis, transport and catabolism	Molecular Function: iron ion binding (GO:0005506);; Molecular Function: oxidoreductase activity, acting on paired donors, with incorporation or reduction of molecular oxygen (GO:0016705);; Molecular Function: heme binding (GO:0020037);; Biological Process: oxidation-reduction process (GO:0055114);;	--	--	[Q]	Secondary metabolites biosynthesis, transport and catabolism	Cytochrome P450	Cytochrome P450 family protein {ECO:0000313|EMBL:ETS02427.1} OS=Trichoderma reesei RUT C-30 PE=3 SV=1	Q	Secondary metabolites biosynthesis, transport and catabolism	gi|589105935|ref|XP_006964990.1| predicted protein [Trichoderma reesei QM6a]
57749	e_gw1.4.772.1	390	229	1036	953	12.1956	7.74971	35.6316	31.8184	1.94e-08	1.68507	up	[GEPR]	Carbohydrate transport and metabolism;; Amino acid transport and metabolism;; Inorganic ion transport and metabolism;; General function prediction only	Cellular Component: integral component of membrane (GO:0016021);; Biological Process: transmembrane transport (GO:0055085);;	--	--	[R]	General function prediction only	Major Facilitator Superfamily	Predicted protein {ECO:0000313|EMBL:EGR50637.1} OS=Hypocrea jecorina (strain QM6a) PE=4 SV=1	R	General function prediction only	gi|589102383|ref|XP_006963214.1| predicted protein [Trichoderma reesei QM6a]
106314	fgenesh5_pg.C_scaffold_7000115	664	920	90	93	9.54574	14.5677	1.42699	1.60075	4.95e-11	-3.10787	down	--	--	Molecular Function: protein binding (GO:0005515);;	--	--	[M]	Cell wall/membrane/envelope biogenesis	Ankyrin repeats (3 copies);; Ankyrin repeat;; Ankyrin repeats (many copies);; Ankyrin repeat;; Ankyrin repeats (many copies)	Predicted protein {ECO:0000313|EMBL:EGR49302.1} OS=Hypocrea jecorina (strain QM6a) PE=4 SV=1	S	Function unknown	gi|589104913|ref|XP_006964479.1| predicted protein [Trichoderma reesei QM6a]
66689	e_gw1.19.17.1	18	15	83	66	0.578545	0.519791	2.77925	2.19294	0.00562611	2.1781	up	[F]	Nucleotide transport and metabolism	Molecular Function: deaminase activity (GO:0019239);;	--	--	[F]	Nucleotide transport and metabolism	Adenosine/AMP deaminase	Metallo-dependent hydrolase {ECO:0000313|EMBL:ETR99352.1} OS=Trichoderma reesei RUT C-30 PE=4 SV=1	F	Nucleotide transport and metabolism	gi|589111631|ref|XP_006967838.1| predicted protein [Trichoderma reesei QM6a]
120943	estExt_fgenesh5_pg.C_50214	13719	13185	5808	5928	178.453	166.194	75.2817	79.8282	0.000266978	-1.19321	down	[E]	Amino acid transport and metabolism	Molecular Function: glutamate dehydrogenase (NAD+) activity (GO:0004352);; Biological Process: cellular amino acid metabolic process (GO:0006520);; Molecular Function: oxidoreductase activity (GO:0016491);; Biological Process: glutamate catabolic process to 2-oxoglutarate (GO:0019551);; Biological Process: oxidation-reduction process (GO:0055114);;	K15371|0|tre:TRIREDRAFT_120943|NAD-dependent glutamate dehydrogenase; K15371 glutamate dehydrogenase [EC:1.4.1.2] (A)	Alanine, aspartate and glutamate metabolism (ko00250);; Arginine and proline metabolism (ko00330);; Taurine and hypotaurine metabolism (ko00430);; Nitrogen metabolism (ko00910)	[E]	Amino acid transport and metabolism	Glutamate/Leucine/Phenylalanine/Valine dehydrogenase;; Bacterial NAD-glutamate dehydrogenase	Glutamate/Leucine/Phenylalanine/Valine dehydrogenase {ECO:0000313|EMBL:ETS03789.1} OS=Trichoderma reesei RUT C-30 PE=4 SV=1	E	Amino acid transport and metabolism	gi|589103313|ref|XP_006963679.1| NAD-dependent glutamate dehydrogenase [Trichoderma reesei QM6a]
68812	e_gw1.26.152.1	2951	5483	12357	9552	77.4299	149.287	352.085	280.541	0.00180242	1.38524	up	[GEPR]	Carbohydrate transport and metabolism;; Amino acid transport and metabolism;; Inorganic ion transport and metabolism;; General function prediction only	Cellular Component: integral component of membrane (GO:0016021);; Molecular Function: transmembrane transporter activity (GO:0022857);; Biological Process: transmembrane transport (GO:0055085);;	--	--	[R]	General function prediction only	Sugar (and other) transporter;; Major Facilitator Superfamily	Uncharacterized protein {ECO:0000313|EMBL:ETR98293.1} OS=Trichoderma reesei RUT C-30 PE=3 SV=1	R	General function prediction only	gi|589113699|ref|XP_006968872.1| predicted protein [Trichoderma reesei QM6a]
112387	fgenesh5_pg.C_scaffold_38000019	2	8	43	67	0.0490897	0.175545	0.884024	1.35015	0.000207119	3.4696	up	--	--	--	--	--	--	--	--	Uncharacterized protein {ECO:0000313|EMBL:ETR96946.1} OS=Trichoderma reesei RUT C-30 PE=4 SV=1	F	Nucleotide transport and metabolism	gi|589115441|ref|XP_006969743.1| predicted protein [Trichoderma reesei QM6a]
0	Trichodermareesei_newGene_1864	379	132	1372	855	16.0011	5.86598	65.6279	38.5957	0.00810923	2.12289	up	--	--	--	--	--	--	--	--	Putative uncharacterized protein {ECO:0000313|EMBL:EEA25067.1} OS=Penicillium marneffei (strain ATCC 18224 / CBS 334.59 / QM 7333) PE=4 SV=1	G	Carbohydrate transport and metabolism	gi|212530915|ref|XP_002145614.1| conserved hypothetical protein [Talaromyces marneffei ATCC 18224]
46128	estExt_Genewise1.C_40661	630	774	210	226	25.0324	32.2022	8.74007	9.65067	3.15e-07	-1.68214	down	[O]	Posttranslational modification, protein turnover, chaperones	Molecular Function: ATP binding (GO:0005524);;	--	--	--	--	ATPase family associated with various cellular activities (AAA)	Predicted protein {ECO:0000313|EMBL:EGR50687.1} (Fragment) OS=Hypocrea jecorina (strain QM6a) PE=4 SV=1	O	Posttranslational modification, protein turnover, chaperones	gi|589102189|ref|XP_006963117.1| predicted protein [Trichoderma reesei QM6a]
103900	fgenesh5_pg.C_scaffold_2000488	0	3	50	58	0.0222765	0.0999007	1.30962	1.48426	1.79e-06	5.18543	up	[RTKL]	General function prediction only;; Signal transduction mechanisms;; Transcription;; Replication, recombination and repair	Molecular Function: protein kinase activity (GO:0004672);; Molecular Function: ATP binding (GO:0005524);; Biological Process: protein phosphorylation (GO:0006468);;	--	--	[T]	Signal transduction mechanisms	Protein kinase domain;; Protein tyrosine kinase	Predicted protein {ECO:0000313|EMBL:EGR51796.1} OS=Hypocrea jecorina (strain QM6a) PE=4 SV=1	T	Signal transduction mechanisms	gi|589100377|ref|XP_006962211.1| predicted protein [Trichoderma reesei QM6a]
56218	e_gw1.3.708.1	405	515	954	1133	7.55543	8.97048	17.3277	19.9048	9.41e-05	1.18674	up	--	--	--	--	--	--	--	--	Uncharacterized protein {ECO:0000313|EMBL:ETS04470.1} OS=Trichoderma reesei RUT C-30 PE=4 SV=1	S	Function unknown	gi|589101451|ref|XP_006962748.1| predicted protein [Trichoderma reesei QM6a]
120911	estExt_fgenesh5_pg.C_50113	345	381	120	150	23.194	25.4764	7.98497	10.3535	0.000569225	-1.42293	down	[R]	General function prediction only	--	K18107|0|tre:TRIREDRAFT_120911|hypothetical protein; K18107 L-glyceraldehyde reductase [EC:1.1.1.372] (A)	Pentose and glucuronate interconversions (ko00040)	[R]	General function prediction only	Aldo/keto reductase family	NADP-dependent glycerol dehydrogenase {ECO:0000313|EMBL:ETS03684.1} OS=Trichoderma reesei RUT C-30 PE=4 SV=1	R	General function prediction only	gi|589103241|ref|XP_006963643.1| predicted protein [Trichoderma reesei QM6a]
0	Trichodermareesei_newGene_1161	1122	836	503	433	8.92644	6.98022	4.26506	3.56342	0.00641948	-1.06228	down	--	--	--	--	--	--	--	--	Uncharacterized protein {ECO:0000313|EMBL:ETS00229.1} OS=Trichoderma reesei RUT C-30 PE=4 SV=1	--	--	gi|572276922|gb|ETS00229.1| hypothetical protein M419DRAFT_10284 [Trichoderma reesei RUT C-30]
75146	estExt_GeneWisePlus.C_30073	4088	3126	1270	1325	71.8912	55.441	23.0808	24.0046	2.93e-05	-1.47278	down	[R]	General function prediction only	--	--	--	[TR]	Signal transduction mechanisms;; General function prediction only	Rab-GTPase-TBC domain	Uncharacterized protein {ECO:0000313|EMBL:ETS04852.1} OS=Trichoderma reesei RUT C-30 PE=4 SV=1	T	Signal transduction mechanisms	gi|589101157|ref|XP_006962601.1| predicted protein [Trichoderma reesei QM6a]
119890	estExt_fgenesh5_pg.C_10840	7901	8788	18070	20851	332.305	380.068	789.273	909.82	0.000388367	1.22593	up	[OC]	Posttranslational modification, protein turnover, chaperones;; Energy production and conversion	Cellular Component: endoplasmic reticulum (GO:0005783);; Biological Process: cell redox homeostasis (GO:0045454);;	K09584|0|tre:TRIREDRAFT_119890|ER-resident thioredoxin protein; K09584 protein disulfide-isomerase A6 [EC:5.3.4.1] (A)	Protein processing in endoplasmic reticulum (ko04141)	[O]	Posttranslational modification, protein turnover, chaperones	Thioredoxin;; Endoplasmic reticulum protein ERp29, C-terminal domain;; Thioredoxin-like domain;; Thioredoxin-like;; Thioredoxin-like;; Thioredoxin-like domain;; AhpC/TSA family;; Redoxin;; ERp29, N-terminal domain;; Thioredoxin;; Thioredoxin domain;; Hydrogenase-1 expression protein HyaE	Protein disulfide-isomerase tigA {ECO:0000313|EMBL:ETS00043.1} OS=Trichoderma reesei RUT C-30 PE=3 SV=1	O	Posttranslational modification, protein turnover, chaperones	gi|589099707|ref|XP_006961876.1| ER-resident thioredoxin protein [Trichoderma reesei QM6a]
53079	e_gw1.1.71.1	616	550	300	237	7.5963	7.10772	3.96512	3.07434	0.00179423	-1.11483	down	[Q]	Secondary metabolites biosynthesis, transport and catabolism	Molecular Function: iron ion binding (GO:0005506);; Molecular Function: FMN binding (GO:0010181);; Molecular Function: oxidoreductase activity (GO:0016491);; Molecular Function: oxidoreductase activity, acting on paired donors, with incorporation or reduction of molecular oxygen (GO:0016705);; Molecular Function: heme binding (GO:0020037);; Biological Process: oxidation-reduction process (GO:0055…	K14338|0|tre:TRIREDRAFT_53079|hypothetical protein; K14338 cytochrome P450 / NADPH-cytochrome P450 reductase [EC:1.14.14.1 1.6.2.4] (A)	Fatty acid degradation (ko00071);; Tryptophan metabolism (ko00380)	[C]	Energy production and conversion	Cytochrome P450;; FAD binding domain;; Oxidoreductase NAD-binding domain;; Flavodoxin	Predicted protein {ECO:0000313|EMBL:EGR52412.1} OS=Hypocrea jecorina (strain QM6a) PE=4 SV=1	Q	Secondary metabolites biosynthesis, transport and catabolism	gi|589098619|ref|XP_006961332.1| predicted protein [Trichoderma reesei QM6a]
82146	estExt_GeneWisePlus.C_310125	311	233	690	657	11.2024	8.78172	26.8712	25.0788	9.5e-05	1.31042	up	--	--	--	--	--	--	--	Polysaccharide pyruvyl transferase	Uncharacterized protein {ECO:0000313|EMBL:ETR97420.1} OS=Trichoderma reesei RUT C-30 PE=4 SV=1	S	Function unknown	gi|589114763|ref|XP_006969404.1| predicted protein [Trichoderma reesei QM6a]
112202	fgenesh5_pg.C_scaffold_34000036	712	738	185	194	18.0278	18.8982	4.70646	5.14519	3.56e-09	-1.93172	down	--	--	Molecular Function: sequence-specific DNA binding RNA polymerase II transcription factor activity (GO:0000981);; Cellular Component: nucleus (GO:0005634);; Biological Process: regulation of transcription, DNA-templated (GO:0006355);; Molecular Function: zinc ion binding (GO:0008270);;	--	--	--	--	Fungal Zn(2)-Cys(6) binuclear cluster domain	Predicted protein {ECO:0000313|EMBL:EGR44476.1} OS=Hypocrea jecorina (strain QM6a) PE=4 SV=1	S	Function unknown	gi|589115105|ref|XP_006969575.1| predicted protein [Trichoderma reesei QM6a]
70984	e_gw1.46.32.1	175	96	2409	2138	4.82753	2.73773	73.722	66.6456	3.61e-46	4.06929	up	[Q]	Secondary metabolites biosynthesis, transport and catabolism	Molecular Function: iron ion binding (GO:0005506);; Molecular Function: oxidoreductase activity, acting on paired donors, with incorporation or reduction of molecular oxygen (GO:0016705);; Molecular Function: heme binding (GO:0020037);; Biological Process: oxidation-reduction process (GO:0055114);;	--	--	[QI]	Secondary metabolites biosynthesis, transport and catabolism;; Lipid transport and metabolism	Cytochrome P450	Putative PDA-like cytochrome P450 monooxygenase {ECO:0000313|EMBL:ETR97873.1} OS=Trichoderma reesei RUT C-30 PE=3 SV=1	C	Energy production and conversion	gi|589115801|ref|XP_006969923.1| predicted protein [Trichoderma reesei QM6a]
82039	estExt_GeneWisePlus.C_290164	296	355	147	146	7.98846	9.52155	4.19909	4.01549	0.00933561	-1.14673	down	--	--	--	--	--	--	--	Amidohydrolase family;; D-aminoacylase, C-terminal region;; Amidohydrolase;; Amidohydrolase	D-aminoacylase {ECO:0000313|EMBL:ETR97669.1} OS=Trichoderma reesei RUT C-30 PE=4 SV=1	S	Function unknown	gi|589114501|ref|XP_006969273.1| predicted protein [Trichoderma reesei QM6a]
122366	estExt_fgenesh5_pg.C_120018	3615	3071	1574	1301	41.4538	37.4978	18.7237	15.2941	8.89e-06	-1.21422	down	--	--	--	--	--	--	--	Transient receptor potential (TRP) ion channel;; ML-like domain	Predicted protein {ECO:0000313|EMBL:EGR47600.1} OS=Hypocrea jecorina (strain QM6a) PE=4 SV=1	S	Function unknown	gi|589108441|ref|XP_006966243.1| predicted protein [Trichoderma reesei QM6a]
49048	estExt_Genewise1.C_110543	364	439	190	128	4.0694	5.06035	2.23888	1.47398	0.000847471	-1.33054	down	--	--	Molecular Function: RNA-directed RNA polymerase activity (GO:0003968);;	--	--	[A]	RNA processing and modification	RNA dependent RNA polymerase	RdRP-domain-containing protein {ECO:0000313|EMBL:ETS02243.1} OS=Trichoderma reesei RUT C-30 PE=4 SV=1	A	RNA processing and modification	gi|572279092|gb|ETS02243.1| RdRP-domain-containing protein [Trichoderma reesei RUT C-30]
123191	estExt_fgenesh5_pg.C_190006	331	189	2138	1664	29.705	16.9186	185.782	151.236	1.97e-13	2.8714	up	--	--	--	--	--	--	--	--	Predicted protein {ECO:0000313|EMBL:EGR46213.1} OS=Hypocrea jecorina (strain QM6a) PE=4 SV=1	J	Translation, ribosomal structure and biogenesis	gi|589111685|ref|XP_006967865.1| predicted protein [Trichoderma reesei QM6a]
51375	estExt_Genewise1.C_220248	833	775	1500	1771	77.7866	81.2539	153.017	180.982	0.000306394	1.02765	up	--	--	Molecular Function: actin binding (GO:0003779);; Cellular Component: intracellular (GO:0005622);;	--	--	[Z]	Cytoskeleton	Cofilin/tropomyosin-type actin-binding protein	Actin depolymerizing protein {ECO:0000313|EMBL:ETS01938.1} OS=Trichoderma reesei RUT C-30 PE=4 SV=1	Z	Cytoskeleton	gi|589112757|ref|XP_006968401.1| predicted protein [Trichoderma reesei QM6a]
104334	fgenesh5_pg.C_scaffold_3000289	1348	1168	509	670	35.1858	32.1154	14.1625	18.1007	0.000225372	-1.09102	down	--	--	--	--	--	--	--	--	Predicted protein {ECO:0000313|EMBL:EGR51441.1} OS=Hypocrea jecorina (strain QM6a) PE=4 SV=1	S	Function unknown	gi|589101807|ref|XP_006962926.1| predicted protein [Trichoderma reesei QM6a]
63981	e_gw1.13.343.1	84	111	567	439	2.65729	3.69682	18.8207	14.4276	1.72e-10	2.37317	up	--	--	--	--	--	--	--	Regulator of G protein signaling domain	Uncharacterized protein {ECO:0000313|EMBL:ETS01027.1} OS=Trichoderma reesei RUT C-30 PE=4 SV=1	S	Function unknown	gi|589109143|ref|XP_006966594.1| hypothetical protein TRIREDRAFT_63981 [Trichoderma reesei QM6a]
109944	fgenesh5_pg.C_scaffold_18000041	76	70	20	11	18.344	19.0507	5.18221	3.16443	0.00499825	-2.231	down	--	--	--	--	--	--	--	--	Uncharacterized protein {ECO:0000313|EMBL:ETR99590.1} OS=Trichoderma reesei RUT C-30 PE=4 SV=1	T	Signal transduction mechanisms	gi|589111333|ref|XP_006967689.1| predicted protein [Trichoderma reesei QM6a]
104072	fgenesh5_pg.C_scaffold_3000027	293	182	992	823	7.4647	4.5422	27.2461	21.9064	3.19e-10	1.93553	up	[GEPR]	Carbohydrate transport and metabolism;; Amino acid transport and metabolism;; Inorganic ion transport and metabolism;; General function prediction only	Cellular Component: integral component of membrane (GO:0016021);; Molecular Function: transmembrane transporter activity (GO:0022857);; Biological Process: transmembrane transport (GO:0055085);;	--	--	[R]	General function prediction only	Sugar (and other) transporter;; Major Facilitator Superfamily	Putative xylose permease {ECO:0000313|EMBL:ETS04871.1} OS=Trichoderma reesei RUT C-30 PE=3 SV=1	R	General function prediction only	gi|572281847|gb|ETS04871.1| putative xylose permease [Trichoderma reesei RUT C-30]
69777	e_gw1.30.161.1	19	15	115	68	2.82031	2.57721	17.8011	11.0791	0.00421492	2.43182	up	--	--	--	--	--	--	--	--	Predicted protein {ECO:0000313|EMBL:EGR44718.1} OS=Hypocrea jecorina (strain QM6a) PE=4 SV=1	S	Function unknown	gi|589114583|ref|XP_006969314.1| predicted protein [Trichoderma reesei QM6a]
67844	e_gw1.23.54.1	5945	4527	2119	2640	177.079	142.727	66.3243	84.8025	0.00206751	-1.1359	down	--	--	--	K08257|0|tre:TRIREDRAFT_67844|glycoside hydrolase family 76; K08257 mannan endo-1,6-alpha-mannosidase [EC:3.2.1.101] (A)	--	--	--	Glycosyl hydrolase family 76	Glycoside hydrolase family 76 {ECO:0000313|EMBL:EGR45516.1} OS=Hypocrea jecorina (strain QM6a) PE=4 SV=1	R	General function prediction only	gi|589112859|ref|XP_006968452.1| glycoside hydrolase family 76 [Trichoderma reesei QM6a]
21498	estExt_fgenesh1_pm.C_20163	315	287	839	870	23.1025	22.5678	66.8241	68.955	1.37e-06	1.50864	up	--	--	Biological Process: vesicle-mediated transport (GO:0016192);;	--	--	[P]	Inorganic ion transport and metabolism	Got1/Sft2-like family	Got1-domain-containing protein {ECO:0000313|EMBL:ETS05325.1} OS=Trichoderma reesei RUT C-30 PE=4 SV=1	U	Intracellular trafficking, secretion, and vesicular transport	gi|589099923|ref|XP_006961984.1| predicted protein [Trichoderma reesei QM6a]
62231	e_gw1.10.129.1	1146	1717	3540	3852	36.219	54.1553	109.939	122.496	3.89e-07	1.37457	up	[Q]	Secondary metabolites biosynthesis, transport and catabolism	Molecular Function: iron ion binding (GO:0005506);; Molecular Function: oxidoreductase activity, acting on paired donors, with incorporation or reduction of molecular oxygen (GO:0016705);; Molecular Function: heme binding (GO:0020037);; Biological Process: oxidation-reduction process (GO:0055114);;	--	--	[Q]	Secondary metabolites biosynthesis, transport and catabolism	Cytochrome P450	Putative cytochrome P450 {ECO:0000313|EMBL:ETS06918.1} OS=Trichoderma reesei RUT C-30 PE=3 SV=1	Q	Secondary metabolites biosynthesis, transport and catabolism	gi|572283944|gb|ETS06918.1| putative cytochrome P450 [Trichoderma reesei RUT C-30]
102379	fgenesh5_pg.C_scaffold_1000012	54	49	318	296	4.68944	4.09229	25.4136	24.8203	8.15e-09	2.57911	up	--	--	--	--	--	--	--	--	Uncharacterized protein {ECO:0000313|EMBL:ETS06163.1} OS=Trichoderma reesei RUT C-30 PE=4 SV=1	R	General function prediction only	gi|589098973|ref|XP_006961509.1| predicted protein [Trichoderma reesei QM6a]
121746	estExt_fgenesh5_pg.C_90034	352	366	1409	1142	5.06462	5.44145	23.5224	20.4864	1.43e-10	1.8336	up	--	--	--	--	--	--	--	Pectate lyase superfamily protein;; N terminal extension of bacteriophage endosialidase	Pectin lyase-like protein {ECO:0000313|EMBL:ETS01369.1} OS=Trichoderma reesei RUT C-30 PE=4 SV=1	G	Carbohydrate transport and metabolism	gi|572278177|gb|ETS01369.1| pectin lyase-like protein [Trichoderma reesei RUT C-30]
104295	fgenesh5_pg.C_scaffold_3000250	201	168	3176	2469	4.54123	3.72129	70.9635	56.218	2.12e-21	3.93867	up	--	--	--	--	--	--	--	--	Predicted protein {ECO:0000313|EMBL:EGR51419.1} OS=Hypocrea jecorina (strain QM6a) PE=4 SV=1	S	Function unknown	gi|589101773|ref|XP_006962909.1| predicted protein [Trichoderma reesei QM6a]
62484	e_gw1.10.71.1	0	30	282	222	4.19e-05	0.9925	9.36607	7.3294	1.59e-14	4.08667	up	--	--	--	--	--	--	--	Fungal Zn(2)-Cys(6) binuclear cluster domain	Uncharacterized protein {ECO:0000313|EMBL:ETS07074.1} OS=Trichoderma reesei RUT C-30 PE=4 SV=1	S	Function unknown	gi|589107301|ref|XP_006965673.1| predicted protein [Trichoderma reesei QM6a]
105269	fgenesh5_pg.C_scaffold_5000054	807	770	253	303	13.5579	13.7293	4.81849	5.29987	2.68e-06	-1.50072	down	--	--	Molecular Function: sequence-specific DNA binding RNA polymerase II transcription factor activity (GO:0000981);; Cellular Component: nucleus (GO:0005634);; Biological Process: regulation of transcription, DNA-templated (GO:0006355);; Molecular Function: zinc ion binding (GO:0008270);;	--	--	--	--	Fungal Zn(2)-Cys(6) binuclear cluster domain	Uncharacterized protein {ECO:0000313|EMBL:ETS03630.1} OS=Trichoderma reesei RUT C-30 PE=4 SV=1	O	Posttranslational modification, protein turnover, chaperones	gi|589103557|ref|XP_006963801.1| predicted protein [Trichoderma reesei QM6a]
0	Trichodermareesei_newGene_800	376	392	176	158	4.98384	5.43049	2.45929	2.16573	0.00349348	-1.19685	down	--	--	--	--	--	--	--	--	Uncharacterized protein {ECO:0000313|EMBL:ETR97515.1} OS=Trichoderma reesei RUT C-30 PE=4 SV=1	S	Function unknown	gi|572273936|gb|ETR97515.1| hypothetical protein M419DRAFT_91303 [Trichoderma reesei RUT C-30]
121397	estExt_fgenesh5_pg.C_70231	3530	3566	11901	11725	148.902	147.025	488.703	499.268	8.64e-09	1.73933	up	[U]	Intracellular trafficking, secretion, and vesicular transport	Biological Process: protein transport (GO:0015031);; Cellular Component: membrane (GO:0016020);;	K10956|0|tre:TRIREDRAFT_121397|protein transport protein sec61 alpha subunit; K10956 protein transport protein SEC61 subunit alpha (A)	Protein export (ko03060);; Protein processing in endoplasmic reticulum (ko04141);; Phagosome (ko04145)	[UO]	Intracellular trafficking, secretion, and vesicular transport;; Posttranslational modification, protein turnover, chaperones	SecY translocase;; Plug domain of Sec61p	Protein transport protein SEC61 alpha subunit {ECO:0000313|EMBL:ETS02957.1} OS=Trichoderma reesei RUT C-30 PE=3 SV=1	U	Intracellular trafficking, secretion, and vesicular transport	gi|589104997|ref|XP_006964521.1| protein transport protein sec61 alpha subunit [Trichoderma reesei QM6a]
0	Trichodermareesei_newGene_1004	5	4	36	45	0.200258	0.197546	1.52199	1.87867	0.0022502	3.17211	up	--	--	--	--	--	--	--	--	Uncharacterized protein {ECO:0000313|EMBL:ETR97243.1} OS=Trichoderma reesei RUT C-30 PE=4 SV=1	--	--	--
72907	kg2.C_scaffold_4000084	346	439	58	97	6.21998	7.29284	0.925	1.64117	8.13e-09	-2.33609	down	--	--	--	--	--	[GO]	Carbohydrate transport and metabolism;; Posttranslational modification, protein turnover, chaperones	WSC domain	WSC-domain-containing protein {ECO:0000313|EMBL:ETS05593.1} OS=Trichoderma reesei RUT C-30 PE=4 SV=1	F	Nucleotide transport and metabolism	gi|572282579|gb|ETS05593.1| WSC-domain-containing protein [Trichoderma reesei RUT C-30]
81649	estExt_GeneWisePlus.C_260127	241	157	543	471	6.18555	4.42215	15.6576	13.0162	0.000217167	1.35096	up	[P]	Inorganic ion transport and metabolism	Molecular Function: N,N-dimethylaniline monooxygenase activity (GO:0004499);; Molecular Function: flavin adenine dinucleotide binding (GO:0050660);; Molecular Function: NADP binding (GO:0050661);; Biological Process: oxidation-reduction process (GO:0055114);;	K00485|0|tre:TRIREDRAFT_81649|hypothetical protein; K00485 dimethylaniline monooxygenase (N-oxide forming) [EC:1.14.13.8] (A)	--	[Q]	Secondary metabolites biosynthesis, transport and catabolism	Flavin-binding monooxygenase-like;; Pyridine nucleotide-disulphide oxidoreductase;; L-lysine 6-monooxygenase (NADPH-requiring);; FAD-NAD(P)-binding	Predicted protein {ECO:0000313|EMBL:EGR45186.1} OS=Hypocrea jecorina (strain QM6a) PE=4 SV=1	P	Inorganic ion transport and metabolism	gi|589113673|ref|XP_006968859.1| predicted protein [Trichoderma reesei QM6a]
54633	e_gw1.1.1381.1	1765	1582	817	721	24.8887	24.1645	13.0152	11.0719	6.93e-05	-1.11826	down	--	--	--	--	--	--	--	Fringe-like	Glycosyltransferase family 31 {ECO:0000313|EMBL:EGR53126.1} (Fragment) OS=Hypocrea jecorina (strain QM6a) PE=4 SV=1	S	Function unknown	gi|589099805|ref|XP_006961925.1| glycosyltransferase family 31 [Trichoderma reesei QM6a]
109848	fgenesh5_pg.C_scaffold_17000178	4260	4337	2430	1790	64.453	66.777	39.0113	28.6564	0.000405474	-1.02193	down	--	--	--	--	--	--	--	--	Predicted protein {ECO:0000313|EMBL:EGR46563.1} OS=Hypocrea jecorina (strain QM6a) PE=4 SV=1	S	Function unknown	gi|589110857|ref|XP_006967451.1| predicted protein [Trichoderma reesei QM6a]
55319	e_gw1.2.255.1	84	47	244	198	3.40648	1.93719	9.37859	7.77788	0.000404561	1.75551	up	--	--	Biological Process: arabinan metabolic process (GO:0031221);; Biological Process: L-arabinose metabolic process (GO:0046373);; Molecular Function: alpha-L-arabinofuranosidase activity (GO:0046556);;	--	--	--	--	Alpha-L-arabinofuranosidase B, catalytic;; Alpha-L-arabinofuranosidase B (ABFB)	Arabinofuranosidase B {ECO:0000313|EMBL:ETS05238.1} OS=Trichoderma reesei RUT C-30 PE=4 SV=1	G	Carbohydrate transport and metabolism	gi|589100379|ref|XP_006962212.1| glycoside hydrolase family 54 [Trichoderma reesei QM6a]
122363	estExt_fgenesh5_pg.C_120012	0	30	216	122	0.00158127	2.77458	19.5346	11.4019	0.00106085	3.51091	up	--	--	--	--	--	[O]	Posttranslational modification, protein turnover, chaperones	Hsp20/alpha crystallin family	HSP20-like chaperone {ECO:0000313|EMBL:ETS01325.1} OS=Trichoderma reesei RUT C-30 PE=3 SV=1	R	General function prediction only	gi|589108679|ref|XP_006966362.1| predicted protein [Trichoderma reesei QM6a]
53254	e_gw1.1.2071.1	4698	3866	11588	12736	148.362	102.493	408.514	427.057	1.02e-06	1.50863	up	[U]	Intracellular trafficking, secretion, and vesicular transport	--	K13280|8.00509e-109|tre:TRIREDRAFT_53254|hypothetical protein; K13280 signal peptidase, endoplasmic reticulum-type [EC:3.4.-.-] (A)	Protein export (ko03060)	[U]	Intracellular trafficking, secretion, and vesicular transport	Peptidase S24-like	Signal peptidase I S {ECO:0000256|SAAS:SAAS00045094} OS=Trichoderma reesei RUT C-30 PE=4 SV=1	U	Intracellular trafficking, secretion, and vesicular transport	gi|589099485|ref|XP_006961765.1| predicted protein [Trichoderma reesei QM6a]
71970	kg2.C_scaffold_17000041	871	871	404	350	11.8369	11.8929	5.61439	4.85563	0.000138094	-1.20388	down	--	--	Molecular Function: phosphatidylinositol phospholipase C activity (GO:0004435);; Biological Process: lipid metabolic process (GO:0006629);; Biological Process: signal transduction (GO:0007165);; Biological Process: intracellular signal transduction (GO:0035556);;	--	--	[T]	Signal transduction mechanisms	Phosphatidylinositol-specific phospholipase C, X domain;; Phosphatidylinositol-specific phospholipase C, Y domain	Phosphoinositide phospholipase C {ECO:0000256|RuleBase:RU361133} OS=Trichoderma reesei RUT C-30 PE=4 SV=1	T	Signal transduction mechanisms	gi|589111069|ref|XP_006967557.1| hypothetical protein TRIREDRAFT_71970 [Trichoderma reesei QM6a]
2852	fgenesh1_pm.C_scaffold_4000093	52	50	254	207	1.4457	1.07519	8.0398	6.95617	8.95e-06	2.18032	up	--	--	--	--	--	--	--	--	Uncharacterized protein {ECO:0000313|EMBL:ETS01796.1} OS=Trichoderma reesei RUT C-30 PE=4 SV=1	S	Function unknown	gi|589102057|ref|XP_006963051.1| predicted protein [Trichoderma reesei QM6a]
107776	fgenesh5_pg.C_scaffold_10000166	12470	10576	24894	25171	781.265	660.95	1534.31	1604.75	0.00211491	1.12224	up	[R]	General function prediction only	--	K17743|0|tre:TRIREDRAFT_107776|xyl1; D-xylose reductase; K17743 D-xylose reductase [EC:1.1.1.307] (A)	Pentose and glucuronate interconversions (ko00040)	[R]	General function prediction only	Aldo/keto reductase family	NAD(P)H-dependent D-xylose reductase xyl1 {ECO:0000313|EMBL:ETS07019.1} OS=Trichoderma reesei RUT C-30 PE=4 SV=1	C	Energy production and conversion	gi|589107257|ref|XP_006965651.1| D-xylose reductase [Trichoderma reesei QM6a]
39426	gw1.27.213.1	137	434	2	4	4.73621	15.9652	0.126011	0.190964	0.00963533	-6.56363	down	--	--	--	--	--	--	--	--	Uncharacterized protein {ECO:0000313|EMBL:ETR98228.1} (Fragment) OS=Trichoderma reesei RUT C-30 PE=4 SV=1	S	Function unknown	gi|572274725|gb|ETR98228.1| hypothetical protein M419DRAFT_51868, partial [Trichoderma reesei RUT C-30]
76155	estExt_GeneWisePlus.C_40925	1295	641	2756	2506	54.5585	27.0951	113.592	106.989	1.66e-05	1.44268	up	--	--	Molecular Function: hydrolase activity, acting on ester bonds (GO:0016788);;	--	--	--	--	Phosphoesterase family	Acid phosphatase {ECO:0000313|EMBL:ETS05796.1} OS=Trichoderma reesei RUT C-30 PE=4 SV=1	R	General function prediction only	gi|589102565|ref|XP_006963305.1| acid phosphatase-like protein [Trichoderma reesei QM6a]
103158	fgenesh5_pg.C_scaffold_1000791	536	646	224	168	16.6544	20.8822	7.12665	5.51044	4.62e-06	-1.58669	down	--	--	Molecular Function: sequence-specific DNA binding RNA polymerase II transcription factor activity (GO:0000981);; Molecular Function: DNA binding (GO:0003677);; Cellular Component: nucleus (GO:0005634);; Biological Process: transcription, DNA-templated (GO:0006351);; Biological Process: regulation of transcription, DNA-templated (GO:0006355);; Molecular Function: zinc ion binding (GO:0008270);;	--	--	--	--	Fungal specific transcription factor domain;; Fungal Zn(2)-Cys(6) binuclear cluster domain	Uncharacterized protein {ECO:0000313|EMBL:ETR98518.1} OS=Trichoderma reesei RUT C-30 PE=4 SV=1	S	Function unknown	gi|589098757|ref|XP_006961401.1| predicted protein [Trichoderma reesei QM6a]
76659	estExt_GeneWisePlus.C_60004	212	93	529	520	10.3667	4.84526	26.6189	26.1301	6.64e-07	1.78151	up	--	--	--	--	--	--	--	--	Uncharacterized protein {ECO:0000313|EMBL:ETS03168.1} OS=Trichoderma reesei RUT C-30 PE=4 SV=1	R	General function prediction only	gi|589104395|ref|XP_006964220.1| predicted protein [Trichoderma reesei QM6a]
58396	e_gw1.5.536.1	0	9	36	52	8.52e-08	0.219524	0.886379	1.24204	0.00114821	3.30458	up	[R]	General function prediction only	--	--	--	[Z]	Cytoskeleton	Tetratricopeptide repeat;; Tetratricopeptide repeat;; Tetratricopeptide repeat;; Tetratricopeptide repeat;; Tetratricopeptide repeat;; Tetratricopeptide repeat;; Tetratricopeptide repeat;; Tetratricopeptide repeat;; Tetratricopeptide repeat;; Tetratricopeptide repeat	Predicted protein {ECO:0000313|EMBL:EGR50171.1} (Fragment) OS=Hypocrea jecorina (strain QM6a) PE=4 SV=1	C	Energy production and conversion	gi|589103347|ref|XP_006963696.1| predicted protein [Trichoderma reesei QM6a]
53673	e_gw1.1.615.1	2906	3581	8223	9639	91.9866	115.961	274.213	328.991	8.27e-07	1.46612	up	[R]	General function prediction only	Molecular Function: oxidoreductase activity (GO:0016491);;	--	--	[GQ]	Carbohydrate transport and metabolism;; Secondary metabolites biosynthesis, transport and catabolism	Oxidoreductase family, NAD-binding Rossmann fold	NADP:D-xylose dehydrogenase {ECO:0000313|EMBL:ETS06670.1} OS=Trichoderma reesei RUT C-30 PE=4 SV=1	GQ	Carbohydrate transport and metabolism;; Secondary metabolites biosynthesis, transport and catabolism	gi|589099393|ref|XP_006961719.1| predicted protein [Trichoderma reesei QM6a]
107715	fgenesh5_pg.C_scaffold_10000105	2335	2326	7923	8970	79.5155	90.4303	333.062	405.491	9.51e-11	1.86139	up	--	--	--	--	--	--	--	--	Uncharacterized protein {ECO:0000313|EMBL:ETS06961.1} OS=Trichoderma reesei RUT C-30 PE=4 SV=1	OTV	Posttranslational modification, protein turnover, chaperones;; Signal transduction mechanisms;; Defense mechanisms	gi|589107527|ref|XP_006965786.1| predicted protein [Trichoderma reesei QM6a]
77689	estExt_GeneWisePlus.C_80685	490	480	1066	891	17.2982	17.1247	37.377	31.7176	0.00121133	1.01677	up	--	--	Molecular Function: protein tyrosine phosphatase activity (GO:0004725);; Biological Process: protein dephosphorylation (GO:0006470);;	K01104|0|tre:TRIREDRAFT_77689|tyrosine phosphatase; K01104 protein-tyrosine phosphatase [EC:3.1.3.48] (A)	--	[T]	Signal transduction mechanisms	Protein-tyrosine phosphatase;; Inositol hexakisphosphate	Phosphatases II {ECO:0000313|EMBL:ETS02359.1} OS=Trichoderma reesei RUT C-30 PE=4 SV=1	T	Signal transduction mechanisms	gi|589106313|ref|XP_006965179.1| tyrosine phosphatase [Trichoderma reesei QM6a]
4104	fgenesh1_pm.C_scaffold_10000082	345	346	781	793	11.2985	11.6668	25.7432	26.4045	0.000239533	1.19161	up	[E]	Amino acid transport and metabolism	Molecular Function: metal ion binding (GO:0046872);;	K01480|0|tre:TRIREDRAFT_4104|Arginase/agmatinase/formimionoglutamate hydrolase; K01480 agmatinase [EC:3.5.3.11] (A)	Arginine and proline metabolism (ko00330)	[E]	Amino acid transport and metabolism	Arginase family	Arginase/deacetylase {ECO:0000313|EMBL:ETS07051.1} OS=Trichoderma reesei RUT C-30 PE=3 SV=1	E	Amino acid transport and metabolism	gi|589107065|ref|XP_006965555.1| Arginase/agmatinase/formimionoglutamate hydrolase [Trichoderma reesei QM6a]
123095	estExt_fgenesh5_pg.C_180049	9	1	94	77	0.370986	0.0607345	3.62636	3.04862	5.27e-07	4.09085	up	--	--	--	--	--	--	--	--	Uncharacterized protein {ECO:0000313|EMBL:ETR99580.1} OS=Trichoderma reesei RUT C-30 PE=4 SV=1	R	General function prediction only	gi|589111185|ref|XP_006967615.1| predicted protein [Trichoderma reesei QM6a]
109039	fgenesh5_pg.C_scaffold_14000113	233	199	1189	900	22.2088	19.4442	113.683	88.2501	7.65e-09	2.27728	up	--	--	--	--	--	--	--	--	Uncharacterized protein {ECO:0000313|EMBL:ETS00650.1} OS=Trichoderma reesei RUT C-30 PE=4 SV=1	S	Function unknown	gi|589109705|ref|XP_006966875.1| predicted protein [Trichoderma reesei QM6a]
104549	fgenesh5_pg.C_scaffold_3000504	30	18	640	403	1.3114	0.777144	27.4586	17.5893	9.58e-08	4.44347	up	--	--	--	--	--	--	--	--	Uncharacterized protein {ECO:0000313|EMBL:ETS04359.1} OS=Trichoderma reesei RUT C-30 PE=4 SV=1	T	Signal transduction mechanisms	gi|589101977|ref|XP_006963011.1| predicted protein [Trichoderma reesei QM6a]
0	Trichodermareesei_newGene_104	603	530	330	221	9.01652	8.1437	4.78911	2.91319	0.00440038	-1.03605	down	--	--	--	--	--	--	--	--	Uncharacterized protein {ECO:0000313|EMBL:ETR98888.1} OS=Trichoderma reesei RUT C-30 PE=4 SV=1	--	--	gi|572275468|gb|ETR98888.1| hypothetical protein M419DRAFT_124551 [Trichoderma reesei RUT C-30]
123226	estExt_fgenesh5_pg.C_190074	1612	1403	716	784	46.605	39.563	19.9792	22.7547	0.000527702	-1.00425	down	[G]	Carbohydrate transport and metabolism	Molecular Function: alpha,alpha-trehalase activity (GO:0004555);; Biological Process: trehalose metabolic process (GO:0005991);;	K01194|0|tre:TRIREDRAFT_123226|glycoside hydrolase family 37; K01194 alpha,alpha-trehalase [EC:3.2.1.28] (A)	Starch and sucrose metabolism (ko00500)	[G]	Carbohydrate transport and metabolism	Trehalase	Trehalase {ECO:0000256|RuleBase:RU361180} OS=Trichoderma reesei RUT C-30 PE=3 SV=1	G	Carbohydrate transport and metabolism	gi|589111565|ref|XP_006967805.1| glycoside hydrolase family 37 [Trichoderma reesei QM6a]
65735	e_gw1.17.86.1	3720	3385	7585	8736	126.739	127.099	278.557	320.104	7.44e-05	1.20293	up	--	--	Molecular Function: cysteine-type endopeptidase activity (GO:0004197);; Biological Process: proteolysis (GO:0006508);;	K01372|0|tre:TRIREDRAFT_65735|peptidase C1B-like protein; K01372 bleomycin hydrolase [EC:3.4.22.40] (A)	--	[E]	Amino acid transport and metabolism	Peptidase C1-like family;; Papain family cysteine protease	Putative bleomycin hydrolase {ECO:0000313|EMBL:ETS00103.1} OS=Trichoderma reesei RUT C-30 PE=4 SV=1	E	Amino acid transport and metabolism	gi|572276796|gb|ETS00103.1| putative bleomycin hydrolase [Trichoderma reesei RUT C-30]
122696	estExt_fgenesh5_pg.C_140117	2355	2089	5181	4766	54.0397	49.1994	128.32	117.806	4.72e-05	1.16581	up	--	--	--	--	--	--	--	Pleckstrin homology domain	Uncharacterized protein {ECO:0000313|EMBL:ETS00652.1} OS=Trichoderma reesei RUT C-30 PE=4 SV=1	R	General function prediction only	gi|589109707|ref|XP_006966876.1| predicted protein [Trichoderma reesei QM6a]
112392	fgenesh5_pg.C_scaffold_38000024	3693	1349	16215	16213	409.382	165.222	1907.26	2013.04	3.4e-18	2.68364	up	--	--	--	K01181|1.52518e-72|tre:TRIREDRAFT_112392|glycoside hydrolase family 18; K01181 endo-1,4-beta-xylanase [EC:3.2.1.8] (A)	--	--	--	Glycosyl hydrolases family 11	Endo-1,4-beta-xylanase {ECO:0000256|RuleBase:RU004392} OS=Hypocrea jecorina (strain QM6a) PE=3 SV=1	G	Carbohydrate transport and metabolism	gi|589115445|ref|XP_006969745.1| glycoside hydrolase family 18 [Trichoderma reesei QM6a]
66370	e_gw1.18.321.1	3	2	108	76	0.14968	0.07761	3.60388	2.48301	2.6e-09	5.20392	up	--	--	--	--	--	[L]	Replication, recombination and repair	--	Predicted protein {ECO:0000313|EMBL:EGR46412.1} (Fragment) OS=Hypocrea jecorina (strain QM6a) PE=4 SV=1	P	Inorganic ion transport and metabolism	gi|589111339|ref|XP_006967692.1| predicted protein [Trichoderma reesei QM6a]
109101	fgenesh5_pg.C_scaffold_14000175	163	312	27	35	2.72914	5.5915	0.50648	0.628237	0.00617466	-2.93045	down	--	--	--	--	--	--	--	Heterokaryon incompatibility protein (HET)	Predicted protein {ECO:0000313|EMBL:EGR47215.1} OS=Hypocrea jecorina (strain QM6a) PE=4 SV=1	S	Function unknown	gi|589109551|ref|XP_006966798.1| predicted protein [Trichoderma reesei QM6a]
120953	estExt_fgenesh5_pg.C_50225	453	439	6974	4643	14.304	13.6137	217.327	147.468	4.02e-08	3.70761	up	--	--	--	--	--	--	--	--	Uncharacterized protein {ECO:0000313|EMBL:ETS03804.1} OS=Trichoderma reesei RUT C-30 PE=4 SV=1	G	Carbohydrate transport and metabolism	gi|589103687|ref|XP_006963866.1| predicted protein [Trichoderma reesei QM6a]
63967	e_gw1.13.115.1	329	259	680	680	15.886	12.5677	31.8991	32.7074	0.000320696	1.21226	up	--	--	Biological Process: GPI anchor biosynthetic process (GO:0006506);; Cellular Component: integral component of membrane (GO:0016021);; Molecular Function: transferase activity, transferring acyl groups (GO:0016746);;	K05283|0|tre:TRIREDRAFT_63967|hypothetical protein; K05283 phosphatidylinositol glycan, class W [EC:2.3.-.-] (A)	Glycosylphosphatidylinositol(GPI)-anchor biosynthesis (ko00563)	[S]	Function unknown	GWT1	GPI-anchored wall transfer protein {ECO:0000256|RuleBase:RU280819} OS=Trichoderma reesei RUT C-30 PE=3 SV=1	G	Carbohydrate transport and metabolism	gi|589109117|ref|XP_006966581.1| predicted protein [Trichoderma reesei QM6a]
81022	estExt_GeneWisePlus.C_220031	638	534	1237	1341	19.1935	17.3351	41.901	43.8099	9.5e-05	1.14001	up	[GEPR]	Carbohydrate transport and metabolism;; Amino acid transport and metabolism;; Inorganic ion transport and metabolism;; General function prediction only	Cellular Component: integral component of membrane (GO:0016021);; Biological Process: transmembrane transport (GO:0055085);;	K08192|0|tre:TRIREDRAFT_81022|hypothetical protein; K08192 MFS transporter, ACS family, allantoate permease (A)	--	[G]	Carbohydrate transport and metabolism	Major Facilitator Superfamily	Putative MFS allantoate transporter {ECO:0000313|EMBL:ETR97317.1} OS=Trichoderma reesei RUT C-30 PE=4 SV=1	G	Carbohydrate transport and metabolism	gi|589112537|ref|XP_006968291.1| predicted protein [Trichoderma reesei QM6a]
0	Trichodermareesei_newGene_642	36	23	112	134	1.74601	1.19387	5.82687	6.45138	0.00116716	2.06086	up	--	--	--	--	--	--	--	--	Dihydroxyacetone kinase {ECO:0000313|EMBL:ETR98037.1} OS=Trichoderma reesei RUT C-30 PE=4 SV=1	--	--	gi|572274519|gb|ETR98037.1| dihydroxyacetone kinase [Trichoderma reesei RUT C-30]
52334	estExt_Genewise1.C_300089	308	303	957	711	14.6165	14.4294	46.1351	35.2244	0.000125736	1.45331	up	--	--	Molecular Function: protein binding (GO:0005515);; Cellular Component: cytoplasm (GO:0005737);;	--	--	[IT]	Lipid transport and metabolism;; Signal transduction mechanisms	BAR domain;; Bin/amphiphysin/Rvs domain for vesicular trafficking	BAR domain-containing protein {ECO:0000313|EMBL:ETR97592.1} OS=Trichoderma reesei RUT C-30 PE=4 SV=1	IT	Lipid transport and metabolism;; Signal transduction mechanisms	gi|572274024|gb|ETR97592.1| BAR domain-containing protein [Trichoderma reesei RUT C-30]
105330	fgenesh5_pg.C_scaffold_5000115	77	53	366	263	0.637935	0.460735	3.29861	2.26536	3.79e-06	2.27697	up	[R]	General function prediction only	--	--	--	[R]	General function prediction only	NACHT domain;; WD domain, G-beta repeat	Predicted protein {ECO:0000313|EMBL:EGR50323.1} OS=Hypocrea jecorina (strain QM6a) PE=4 SV=1	R	General function prediction only	gi|589103597|ref|XP_006963821.1| predicted protein [Trichoderma reesei QM6a]
103205	fgenesh5_pg.C_scaffold_1000838	32	13	209	246	0.822606	0.344284	5.198	5.94057	1.7e-10	3.33651	up	--	--	--	--	--	--	--	--	Uncharacterized protein {ECO:0000313|EMBL:ETS00060.1} OS=Trichoderma reesei RUT C-30 PE=4 SV=1	R	General function prediction only	gi|589099693|ref|XP_006961869.1| predicted protein [Trichoderma reesei QM6a]
5849	fgenesh1_pm.C_scaffold_31000013	689	634	227	384	105.542	103.829	36.1967	60.9044	0.00125094	-1.11215	down	--	--	--	--	--	--	--	Domain of unknown function (DUF336)	DUF967 domain protein {ECO:0000313|EMBL:ETR97452.1} OS=Trichoderma reesei RUT C-30 PE=4 SV=1	S	Function unknown	gi|589114695|ref|XP_006969370.1| predicted protein [Trichoderma reesei QM6a]
76633	estExt_GeneWisePlus.C_50853	3408	4680	1018	1252	88.3124	121.451	25.0885	32.3542	5.05e-06	-1.8277	down	[GEPR]	Carbohydrate transport and metabolism;; Amino acid transport and metabolism;; Inorganic ion transport and metabolism;; General function prediction only	Cellular Component: integral component of membrane (GO:0016021);; Biological Process: transmembrane transport (GO:0055085);;	--	--	[R]	General function prediction only	Major Facilitator Superfamily	Putative MFS multidrug transporter {ECO:0000313|EMBL:ETR97170.1} OS=Trichoderma reesei RUT C-30 PE=4 SV=1	R	General function prediction only	gi|589103511|ref|XP_006963778.1| predicted protein [Trichoderma reesei QM6a]
58675	e_gw1.5.783.1	2598	1253	4883	5752	150.185	97.7115	383.75	466.325	0.00011522	1.46501	up	[C]	Energy production and conversion	--	--	--	[C]	Energy production and conversion	Aldo/keto reductase family	Aldo/keto reductase-like protein {ECO:0000313|EMBL:ETS03641.1} OS=Trichoderma reesei RUT C-30 PE=4 SV=1	C	Energy production and conversion	gi|589103201|ref|XP_006963623.1| predicted protein [Trichoderma reesei QM6a]
75468	estExt_GeneWisePlus.C_30727	159	173	524	370	4.17684	4.48643	13.6946	9.91771	0.00175159	1.43422	up	[Q]	Secondary metabolites biosynthesis, transport and catabolism	Molecular Function: iron ion binding (GO:0005506);; Molecular Function: oxidoreductase activity, acting on paired donors, with incorporation or reduction of molecular oxygen (GO:0016705);; Molecular Function: heme binding (GO:0020037);; Biological Process: oxidation-reduction process (GO:0055114);;	K05917|0|tre:TRIREDRAFT_75468|lanosterol 14-alpha demethylase; K05917 sterol 14-demethylase [EC:1.14.13.70] (A)	Steroid biosynthesis (ko00100)	[Q]	Secondary metabolites biosynthesis, transport and catabolism	Cytochrome P450	Cytochrome P450 51B {ECO:0000313|EMBL:ETS04446.1} OS=Trichoderma reesei RUT C-30 PE=3 SV=1	Q	Secondary metabolites biosynthesis, transport and catabolism	gi|589101467|ref|XP_006962756.1| lanosterol 14-alpha demethylase [Trichoderma reesei QM6a]
45732	estExt_Genewise1.C_31079	3302	2866	7524	7354	210.658	192.532	487.678	484.878	1.73e-05	1.27346	up	--	--	--	K12669|0|tre:TRIREDRAFT_45732|hypothetical protein; K12669 oligosaccharyltransferase complex subunit gamma (A)	N-Glycan biosynthesis (ko00510);; Various types of N-glycan biosynthesis (ko00513);; Protein processing in endoplasmic reticulum (ko04141)	[O]	Posttranslational modification, protein turnover, chaperones	OST3 / OST6 family	Uncharacterized protein {ECO:0000313|EMBL:ETS04293.1} OS=Trichoderma reesei RUT C-30 PE=4 SV=1	O	Posttranslational modification, protein turnover, chaperones	gi|589101109|ref|XP_006962577.1| predicted protein [Trichoderma reesei QM6a]
110691	fgenesh5_pg.C_scaffold_22000004	3	3	40	52	0.192656	0.244508	2.3887	3.16745	0.00014407	3.94202	up	--	--	--	--	--	--	--	--	Predicted protein {ECO:0000313|EMBL:EGR45714.1} OS=Hypocrea jecorina (strain QM6a) PE=4 SV=1	S	Function unknown	gi|589112633|ref|XP_006968339.1| predicted protein [Trichoderma reesei QM6a]
78462	estExt_GeneWisePlus.C_100526	645	578	156	203	14.6106	13.8709	3.95593	4.84313	2.62e-07	-1.7656	down	[C]	Energy production and conversion	Molecular Function: catalytic activity (GO:0003824);;	--	--	[I]	Lipid transport and metabolism	CoA-transferase family III	CAIB/BAIF family enzyme {ECO:0000313|EMBL:ETS07175.1} OS=Trichoderma reesei RUT C-30 PE=4 SV=1	I	Lipid transport and metabolism	gi|589107695|ref|XP_006965870.1| predicted protein [Trichoderma reesei QM6a]
109806	fgenesh5_pg.C_scaffold_17000136	1630	1507	9396	9353	54.2834	54.6163	331.992	329.125	3.09e-19	2.58285	up	[T]	Signal transduction mechanisms	Molecular Function: hydrolase activity (GO:0016787);;	--	--	[T]	Signal transduction mechanisms	Calcineurin-like phosphoesterase;; Calcineurin-like phosphoesterase superfamily domain	Predicted protein {ECO:0000313|EMBL:EGR46546.1} OS=Hypocrea jecorina (strain QM6a) PE=4 SV=1	O	Posttranslational modification, protein turnover, chaperones	gi|589110823|ref|XP_006967434.1| predicted protein [Trichoderma reesei QM6a]
57370	e_gw1.4.728.1	712	917	1713	1909	16.9395	22.381	42.4702	47.1956	2.89e-05	1.15801	up	[IQ]	Lipid transport and metabolism;; Secondary metabolites biosynthesis, transport and catabolism	Molecular Function: catalytic activity (GO:0003824);; Biological Process: metabolic process (GO:0008152);;	--	--	[I]	Lipid transport and metabolism	AMP-binding enzyme;; AMP-binding enzyme C-terminal domain	Predicted protein {ECO:0000313|EMBL:EGR50907.1} OS=Hypocrea jecorina (strain QM6a) PE=4 SV=1	I	Lipid transport and metabolism	gi|589102831|ref|XP_006963438.1| predicted protein [Trichoderma reesei QM6a]
45445	estExt_Genewise1.C_30504	2230	996	4613	4207	57.9561	23.685	114.701	111.672	0.000120253	1.45065	up	--	--	Biological Process: metabolic process (GO:0008152);; Molecular Function: oxidoreductase activity (GO:0016491);;	--	--	--	--	Common central domain of tyrosinase	Tyrosinase 2 {ECO:0000313|EMBL:ETS04607.1} OS=Trichoderma reesei RUT C-30 PE=4 SV=1	R	General function prediction only	gi|589101071|ref|XP_006962558.1| predicted protein [Trichoderma reesei QM6a]
120893	estExt_fgenesh5_pg.C_50082	0	0	69	144	9.59e-05	1.58e-05	0.812624	1.65542	7.39e-06	Inf	up	[L]	Replication, recombination and repair	Molecular Function: ATP binding (GO:0005524);;	--	--	[L]	Replication, recombination and repair	ATPase family associated with various cellular activities (AAA)	Predicted protein {ECO:0000313|EMBL:EGR50099.1} OS=Hypocrea jecorina (strain QM6a) PE=4 SV=1	O	Posttranslational modification, protein turnover, chaperones	gi|589103221|ref|XP_006963633.1| predicted protein [Trichoderma reesei QM6a]
56812	e_gw1.3.661.1	103	123	416	282	2.78911	3.42064	11.8015	7.9136	0.00244319	1.63266	up	--	--	Molecular Function: dolichyl-phosphate-glucose-glycolipid alpha-glucosyltransferase activity (GO:0004583);; Cellular Component: endoplasmic reticulum membrane (GO:0005789);; Biological Process: dolichol-linked oligosaccharide biosynthetic process (GO:0006488);;	K03850|0|tre:TRIREDRAFT_56812|hypothetical protein; K03850 alpha-1,2-glucosyltransferase [EC:2.4.1.256] (A)	N-Glycan biosynthesis (ko00510)	[OKIT]	Posttranslational modification, protein turnover, chaperones;; Transcription;; Lipid transport and metabolism;; Signal transduction mechanisms	DIE2/ALG10 family	Uncharacterized protein {ECO:0000313|EMBL:ETS04752.1} OS=Trichoderma reesei RUT C-30 PE=4 SV=1	G	Carbohydrate transport and metabolism	gi|572281728|gb|ETS04752.1| hypothetical protein M419DRAFT_72561 [Trichoderma reesei RUT C-30]
56370	e_gw1.3.939.1	770	943	365	403	9.77294	14.4173	4.93489	5.45846	0.000297485	-1.15241	down	[CE]	Energy production and conversion;; Amino acid transport and metabolism	Molecular Function: oxidoreductase activity, acting on the CH-OH group of donors, NAD or NADP as acceptor (GO:0016616);; Biological Process: oxidation-reduction process (GO:0055114);;	--	--	[E]	Amino acid transport and metabolism	Isocitrate/isopropylmalate dehydrogenase	Tartrate dehydrogenase {ECO:0000313|EMBL:ETS04756.1} OS=Trichoderma reesei RUT C-30 PE=3 SV=1	E	Amino acid transport and metabolism	gi|589101683|ref|XP_006962864.1| isocitrate/isopropylmalate dehydrogenase [Trichoderma reesei QM6a]
69753	e_gw1.30.150.1	96	109	292	260	5.21124	6.24039	16.8303	14.8078	0.00181409	1.43397	up	[F]	Nucleotide transport and metabolism	Molecular Function: deaminase activity (GO:0019239);;	K01488|0|tre:TRIREDRAFT_69753|hypothetical protein; K01488 adenosine deaminase [EC:3.5.4.4] (A)	Purine metabolism (ko00230)	[F]	Nucleotide transport and metabolism	Adenosine/AMP deaminase	Adenosine deaminase {ECO:0000313|EMBL:ETR97550.1} OS=Trichoderma reesei RUT C-30 PE=4 SV=1	F	Nucleotide transport and metabolism	gi|589114689|ref|XP_006969367.1| predicted protein [Trichoderma reesei QM6a]
80639	estExt_GeneWisePlus.C_190288	3	115	1280	1437	0.175817	5.75042	63.8666	71.9345	5.3e-45	4.54012	up	[P]	Inorganic ion transport and metabolism	Molecular Function: iron ion transmembrane transporter activity (GO:0005381);; Biological Process: high-affinity iron ion transmembrane transport (GO:0006827);; Cellular Component: membrane (GO:0016020);; Cellular Component: high-affinity iron permease complex (GO:0033573);;	K07243|0|tre:TRIREDRAFT_80639|high-affinity iron permease-like protein; K07243 high-affinity iron transporter (A)	--	--	--	Iron permease FTR1 family	High-affinity iron transporter FtrA {ECO:0000313|EMBL:ETR99377.1} OS=Trichoderma reesei RUT C-30 PE=4 SV=1	P	Inorganic ion transport and metabolism	gi|589111817|ref|XP_006967931.1| high-affinity iron permease-like protein [Trichoderma reesei QM6a]
73678	estExt_GeneWisePlus.C_10338	7085	7493	36219	28668	154.001	162.78	803.135	643.116	2.48e-10	2.15888	up	--	--	Molecular Function: calcium ion binding (GO:0005509);; Cellular Component: endoplasmic reticulum (GO:0005783);; Biological Process: protein folding (GO:0006457);; Molecular Function: unfolded protein binding (GO:0051082);;	K08054|0|tre:TRIREDRAFT_73678|calnexin; K08054 calnexin (A)	Protein processing in endoplasmic reticulum (ko04141);; Phagosome (ko04145)	[O]	Posttranslational modification, protein turnover, chaperones	Calreticulin family	Calreticulin {ECO:0000313|EMBL:ETS06329.1} OS=Trichoderma reesei RUT C-30 PE=3 SV=1	O	Posttranslational modification, protein turnover, chaperones	gi|589098297|ref|XP_006961171.1| calnexin [Trichoderma reesei QM6a]
75589	estExt_GeneWisePlus.C_30967	180	194	551	446	8.63215	9.29103	25.8355	21.6524	0.000111552	1.41936	up	[I]	Lipid transport and metabolism	Molecular Function: hydroxymethylglutaryl-CoA synthase activity (GO:0004421);; Biological Process: isoprenoid biosynthetic process (GO:0008299);;	K01641|0|tre:TRIREDRAFT_75589|hydroxymethylglutaryl CoA synthase; K01641 hydroxymethylglutaryl-CoA synthase [EC:2.3.3.10] (A)	Synthesis and degradation of ketone bodies (ko00072);; Valine, leucine and isoleucine degradation (ko00280);; Butanoate metabolism (ko00650);; Terpenoid backbone biosynthesis (ko00900)	[I]	Lipid transport and metabolism	Hydroxymethylglutaryl-coenzyme A synthase C terminal;; Hydroxymethylglutaryl-coenzyme A synthase N terminal	Hydroxymethylglutaryl-CoA synthase {ECO:0000313|EMBL:ETS04320.1} OS=Trichoderma reesei RUT C-30 PE=4 SV=1	I	Lipid transport and metabolism	gi|589101551|ref|XP_006962798.1| hydroxymethylglutaryl CoA synthase [Trichoderma reesei QM6a]
69287	e_gw1.28.165.1	873	711	5189	5274	59.8872	46.213	347.366	366.09	5.87e-24	2.72636	up	--	--	--	--	--	--	--	--	Uncharacterized protein {ECO:0000313|EMBL:ETR97942.1} OS=Trichoderma reesei RUT C-30 PE=4 SV=1	S	Function unknown	gi|589114241|ref|XP_006969143.1| predicted protein [Trichoderma reesei QM6a]
66844	e_gw1.19.211.1	1944	1939	570	689	31.8056	33.14	9.68664	11.6531	1.43e-09	-1.62135	down	[R]	General function prediction only	Molecular Function: catalytic activity (GO:0003824);;	K05288|0|tre:TRIREDRAFT_66844|hypothetical protein; K05288 phosphatidylinositol glycan, class O (A)	Glycosylphosphatidylinositol(GPI)-anchor biosynthesis (ko00563)	[T]	Signal transduction mechanisms	Type I phosphodiesterase / nucleotide pyrophosphatase	Uncharacterized protein {ECO:0000313|EMBL:ETR99211.1} OS=Trichoderma reesei RUT C-30 PE=4 SV=1	T	Signal transduction mechanisms	gi|589111687|ref|XP_006967866.1| predicted protein [Trichoderma reesei QM6a]
80741	estExt_GeneWisePlus.C_200153	0	0	34	109	2.69e-21	8.44e-09	1.53456	4.71153	0.00694119	Inf	up	--	--	--	--	--	--	--	--	Uncharacterized protein {ECO:0000313|EMBL:ETR99125.1} OS=Trichoderma reesei RUT C-30 PE=4 SV=1	S	Function unknown	gi|589111967|ref|XP_006968006.1| predicted protein [Trichoderma reesei QM6a]
65275	e_gw1.16.107.1	1165	1035	6150	5690	21.4544	21.8775	136.024	120.922	5.53e-19	2.4315	up	--	--	--	--	--	--	--	--	Glucose/sorbosone dehydrogenase {ECO:0000313|EMBL:EGR46829.1} (Fragment) OS=Hypocrea jecorina (strain QM6a) PE=4 SV=1	R	General function prediction only	gi|589110531|ref|XP_006967288.1| Glucose/sorbosone dehydrogenase [Trichoderma reesei QM6a]
22718	estExt_fgenesh1_pm.C_140016	945	837	2446	2410	29.5115	28.3856	81.6421	78.7283	4.25e-08	1.44953	up	--	--	--	--	--	[O]	Posttranslational modification, protein turnover, chaperones	Peptidase family M28	Uncharacterized protein {ECO:0000313|EMBL:ETS00570.1} OS=Trichoderma reesei RUT C-30 PE=3 SV=1	O	Posttranslational modification, protein turnover, chaperones	gi|589109371|ref|XP_006966708.1| predicted protein [Trichoderma reesei QM6a]
120117	estExt_fgenesh5_pg.C_20242	5482	5566	15403	17139	95	95.7521	264.062	301.398	1.13e-06	1.56234	up	[R]	General function prediction only	--	K09467|0|tre:TRIREDRAFT_120117|cre1; carbon catabolite repressor protein; K09467 zinc-finger protein CreA/MIG (A)	--	[R]	General function prediction only	Zinc-finger double domain;; Zinc finger, C2H2 type	Carbon catabolite repressor protein {ECO:0000313|EMBL:EGR51693.1} OS=Hypocrea jecorina (strain QM6a) PE=4 SV=1	R	General function prediction only	gi|589100213|ref|XP_006962129.1| carbon catabolite repressor protein [Trichoderma reesei QM6a]
45112	estExt_Genewise1.C_20961	5544	4415	12517	9474	71.3323	58.3336	169.864	126.55	0.00183979	1.146	up	[M]	Cell wall/membrane/envelope biogenesis	Molecular Function: calcium ion binding (GO:0005509);; Cellular Component: membrane (GO:0016020);; Biological Process: transmembrane transport (GO:0055085);;	--	--	[M]	Cell wall/membrane/envelope biogenesis	Mechanosensitive ion channel	Predicted protein {ECO:0000313|EMBL:EGR52078.1} (Fragment) OS=Hypocrea jecorina (strain QM6a) PE=4 SV=1	M	Cell wall/membrane/envelope biogenesis	gi|589100043|ref|XP_006962044.1| predicted protein [Trichoderma reesei QM6a]
102999	fgenesh5_pg.C_scaffold_1000632	4	19	643	431	0.0768987	0.47271	11.9504	9.31675	7.53e-13	5.55767	up	--	--	--	--	--	--	--	--	Uncharacterized protein {ECO:0000313|EMBL:ETS06823.1} OS=Trichoderma reesei RUT C-30 PE=4 SV=1	S	Function unknown	gi|589099525|ref|XP_006961785.1| predicted protein [Trichoderma reesei QM6a]
111446	fgenesh5_pg.C_scaffold_27000017	603	621	255	235	10.2153	10.985	4.8718	4.40122	0.000139787	-1.31647	down	--	--	Molecular Function: sequence-specific DNA binding RNA polymerase II transcription factor activity (GO:0000981);; Cellular Component: nucleus (GO:0005634);; Biological Process: regulation of transcription, DNA-templated (GO:0006355);; Molecular Function: zinc ion binding (GO:0008270);;	--	--	--	--	Fungal Zn(2)-Cys(6) binuclear cluster domain;; Fungal specific transcription factor domain	Predicted protein {ECO:0000313|EMBL:EGR45015.1} OS=Hypocrea jecorina (strain QM6a) PE=4 SV=1	S	Function unknown	gi|589113827|ref|XP_006968936.1| predicted protein [Trichoderma reesei QM6a]
67109	e_gw1.20.94.1	0	2	30	35	0	0.106701	1.33681	1.58823	0.000141434	5.03786	up	[J]	Translation, ribosomal structure and biogenesis	--	--	--	--	--	Acetyltransferase (GNAT) domain	Uncharacterized protein {ECO:0000313|EMBL:ETR99053.1} OS=Trichoderma reesei RUT C-30 PE=4 SV=1	S	Function unknown	gi|589112019|ref|XP_006968032.1| predicted protein [Trichoderma reesei QM6a]
73708	estExt_GeneWisePlus.C_10404	4	2	108	79	0.487222	0.230889	11.5006	8.61675	4.92e-09	4.96257	up	--	--	--	--	--	--	--	--	Uncharacterized protein {ECO:0000313|EMBL:ETS06364.1} OS=Trichoderma reesei RUT C-30 PE=4 SV=1	S	Function unknown	gi|589099133|ref|XP_006961589.1| hypothetical protein TRIREDRAFT_73708 [Trichoderma reesei QM6a]
59796	e_gw1.7.646.1	877	824	2164	1894	36.642	35.1604	91.5958	81.4069	3.49e-06	1.25823	up	--	--	Cellular Component: integral component of membrane (GO:0016021);; Molecular Function: transmembrane transporter activity (GO:0022857);; Biological Process: transmembrane transport (GO:0055085);;	--	--	--	--	Major Facilitator Superfamily;; Sugar (and other) transporter	MFS general substrate transporter {ECO:0000313|EMBL:ETS03130.1} OS=Trichoderma reesei RUT C-30 PE=4 SV=1	R	General function prediction only	gi|589105229|ref|XP_006964637.1| predicted protein [Trichoderma reesei QM6a]
31415	gw1.13.198.1	0	16	46	56	0.00058494	1.60061	4.36849	5.37964	0.00391992	2.68783	up	--	--	Molecular Function: protein binding (GO:0005515);;	--	--	[R]	General function prediction only	SPRY domain	Uncharacterized protein {ECO:0000313|EMBL:ETS00811.1} (Fragment) OS=Trichoderma reesei RUT C-30 PE=4 SV=1	S	Function unknown	gi|572277576|gb|ETS00811.1| hypothetical protein M419DRAFT_82622, partial [Trichoderma reesei RUT C-30]
69276	e_gw1.28.211.1	286	188	15937	12922	10.1016	7.04568	601.982	494.209	3.54e-52	5.92991	up	--	--	--	--	--	--	--	O-Glycosyl hydrolase family 30;; O-Glycosyl hydrolase family 30	Cellulosome enzyme {ECO:0000313|EMBL:ETR96712.1} OS=Trichoderma reesei RUT C-30 PE=3 SV=1	R	General function prediction only	gi|589114283|ref|XP_006969164.1| glycoside hydrolase family GH30 [Trichoderma reesei QM6a]
120415	estExt_fgenesh5_pg.C_30297	336	397	754	843	11.0134	13.5457	25.7424	28.6943	0.000524817	1.12818	up	--	--	--	--	--	--	--	Mitochondrial carrier protein	Predicted protein {ECO:0000313|EMBL:EGR51168.1} OS=Hypocrea jecorina (strain QM6a) PE=3 SV=1	C	Energy production and conversion	gi|589101371|ref|XP_006962708.1| predicted protein [Trichoderma reesei QM6a]
66616	e_gw1.19.24.1	346	202	943	649	6.42024	3.88658	18.2242	12.3092	0.00741221	1.54018	up	[R]	General function prediction only	Molecular Function: acid phosphatase activity (GO:0003993);; Molecular Function: hydrolase activity (GO:0016787);; Molecular Function: metal ion binding (GO:0046872);;	--	--	[G]	Carbohydrate transport and metabolism	Calcineurin-like phosphoesterase;; Iron/zinc purple acid phosphatase-like protein C;; PhoD-like phosphatase	Purple acid phosphatase {ECO:0000256|RuleBase:RU361203} OS=Trichoderma reesei RUT C-30 PE=3 SV=1	G	Carbohydrate transport and metabolism	gi|589111665|ref|XP_006967855.1| acid phosphatase [Trichoderma reesei QM6a]
58990	e_gw1.5.363.1	0	0	203	93	8.78e-33	2.18e-15	23.7794	11.2037	1.04e-05	Inf	up	--	--	--	K08496|3.6626e-170|tre:TRIREDRAFT_58990|v-SNARE protein; K08496 golgi SNAP receptor complex member 2 (A)	SNARE interactions in vesicular transport (ko04130)	[U]	Intracellular trafficking, secretion, and vesicular transport	Snare region anchored in the vesicle membrane C-terminus	Protein transport protein BOS1 {ECO:0000256|PIRNR:PIRNR028865} OS=Trichoderma reesei RUT C-30 PE=3 SV=1	U	Intracellular trafficking, secretion, and vesicular transport	gi|572273538|gb|ETR97159.1| membrin [Trichoderma reesei RUT C-30]
43129	gw1.25.261.1	687	509	181	258	794.97	1011.12	366.546	620.775	0.000997456	-1.44444	down	--	--	--	--	--	--	--	--	Uncharacterized protein {ECO:0000313|EMBL:ETR98045.1} (Fragment) OS=Trichoderma reesei RUT C-30 PE=4 SV=1	S	Function unknown	gi|589113343|ref|XP_006968694.1| predicted protein [Trichoderma reesei QM6a]
58525	e_gw1.5.237.1	76	46	249	290	3.02966	2.04137	10.7443	12.3674	3.38e-06	2.14414	up	--	--	Molecular Function: lyase activity (GO:0016829);; Cellular Component: periplasmic space (GO:0042597);;	--	--	--	--	Alginate lyase	Chondroitin AC/alginate lyase {ECO:0000313|EMBL:ETR97182.1} OS=Trichoderma reesei RUT C-30 PE=4 SV=1	R	General function prediction only	gi|589103919|ref|XP_006963982.1| predicted protein [Trichoderma reesei QM6a]
60558	e_gw1.7.109.1	54	57	194	181	2.01111	2.11128	7.10884	6.83341	0.000942159	1.76073	up	--	--	Molecular Function: DNA binding (GO:0003677);; Cellular Component: nucleus (GO:0005634);; Biological Process: transcription, DNA-templated (GO:0006351);; Molecular Function: zinc ion binding (GO:0008270);;	--	--	--	--	Fungal specific transcription factor domain	Predicted protein {ECO:0000313|EMBL:EGR49316.1} OS=Hypocrea jecorina (strain QM6a) PE=4 SV=1	S	Function unknown	gi|589104937|ref|XP_006964491.1| predicted protein [Trichoderma reesei QM6a]
110894	fgenesh5_pg.C_scaffold_23000032	155	129	1387	1315	6.05856	5.35909	57.5836	54.5529	8.39e-28	3.25303	up	--	--	--	K18579|0|tre:TRIREDRAFT_110894|glycoside hydrolase family 5; K18579 galactan endo-1,6-beta-galactosidase [EC:3.2.1.164] (A)	--	--	--	O-Glycosyl hydrolase family 30	Endo-beta-1,6-galactanase {ECO:0000313|EMBL:ETR98828.1} OS=Trichoderma reesei RUT C-30 PE=4 SV=1	R	General function prediction only	gi|589112851|ref|XP_006968448.1| glycoside hydrolase family 5 [Trichoderma reesei QM6a]
53046	e_gw1.1.980.1	1870	1672	4262	4968	120.91	114.001	294.581	376.853	5.27e-07	1.38474	up	--	--	Biological Process: transport (GO:0006810);; Cellular Component: integral component of membrane (GO:0016021);;	--	--	[U]	Intracellular trafficking, secretion, and vesicular transport	emp24/gp25L/p24 family/GOLD	ERV25 protein {ECO:0000313|EMBL:ETR99880.1} OS=Trichoderma reesei RUT C-30 PE=3 SV=1	U	Intracellular trafficking, secretion, and vesicular transport	gi|572276548|gb|ETR99880.1| ERV25 protein [Trichoderma reesei RUT C-30]
111681	fgenesh5_pg.C_scaffold_28000094	39	38	216	169	0.752239	0.794838	4.79913	3.52331	1.12e-05	2.32621	up	--	--	Molecular Function: N,N-dimethylaniline monooxygenase activity (GO:0004499);; Molecular Function: flavin adenine dinucleotide binding (GO:0050660);; Molecular Function: NADP binding (GO:0050661);; Biological Process: oxidation-reduction process (GO:0055114);;	--	--	--	--	Domain of unknown function (DUF4419);; Pyridine nucleotide-disulphide oxidoreductase;; L-lysine 6-monooxygenase (NADPH-requiring);; Flavin-binding monooxygenase-like	Predicted protein {ECO:0000313|EMBL:EGR44989.1} OS=Hypocrea jecorina (strain QM6a) PE=4 SV=1	R	General function prediction only	gi|589114255|ref|XP_006969150.1| predicted protein [Trichoderma reesei QM6a]
69611	e_gw1.29.171.1	170	116	787	682	6.87152	4.91328	33.7071	28.9049	7.53e-13	2.36275	up	[GEPR]	Carbohydrate transport and metabolism;; Amino acid transport and metabolism;; Inorganic ion transport and metabolism;; General function prediction only	Cellular Component: integral component of membrane (GO:0016021);; Biological Process: transmembrane transport (GO:0055085);;	--	--	[G]	Carbohydrate transport and metabolism	Major Facilitator Superfamily	Predicted protein {ECO:0000313|EMBL:EGR44887.1} OS=Hypocrea jecorina (strain QM6a) PE=4 SV=1	G	Carbohydrate transport and metabolism	gi|589114519|ref|XP_006969282.1| predicted protein [Trichoderma reesei QM6a]
49193	estExt_Genewise1.C_120230	220	146	1392	1023	8.90903	5.77313	52.7695	40.6233	6.41e-09	2.72428	up	--	--	--	--	--	--	--	--	Glycoside hydrolase family 17 {ECO:0000313|EMBL:EGR47655.1} (Fragment) OS=Hypocrea jecorina (strain QM6a) PE=4 SV=1	S	Function unknown	gi|589108543|ref|XP_006966294.1| glycoside hydrolase family 17 [Trichoderma reesei QM6a]
104838	fgenesh5_pg.C_scaffold_4000216	441	650	173	121	4.79448	7.21143	1.97761	1.35519	0.000367832	-1.88485	down	--	--	--	--	--	--	--	--	Predicted protein {ECO:0000313|EMBL:EGR50846.1} OS=Hypocrea jecorina (strain QM6a) PE=4 SV=1	R	General function prediction only	gi|589102727|ref|XP_006963386.1| predicted protein [Trichoderma reesei QM6a]
121948	estExt_fgenesh5_pg.C_90403	992	676	2409	2592	197.809	154.493	527.815	605.585	1.6e-09	1.58566	up	--	--	--	K12946|1.08423e-48|tre:TRIREDRAFT_121948|signal peptidase complex, spc12 subunit; K12946 signal peptidase complex subunit 1 [EC:3.4.-.-] (A)	Protein export (ko03060)	[U]	Intracellular trafficking, secretion, and vesicular transport	Microsomal signal peptidase 12 kDa subunit (SPC12)	Microsomal signal peptidase 12 kDa subunit {ECO:0000313|EMBL:ETR97248.1} OS=Trichoderma reesei RUT C-30 PE=4 SV=1	U	Intracellular trafficking, secretion, and vesicular transport	gi|589106793|ref|XP_006965419.1| signal peptidase complex, spc12 subunit [Trichoderma reesei QM6a]
48438	estExt_Genewise1.C_100150	2807	3430	1190	1275	49.5153	61.8047	21.4116	23.967	6.52e-07	-1.33428	down	--	--	Molecular Function: DNA binding (GO:0003677);; Cellular Component: nucleus (GO:0005634);; Biological Process: transcription, DNA-templated (GO:0006351);; Molecular Function: zinc ion binding (GO:0008270);;	--	--	--	--	Fungal specific transcription factor domain	Predicted protein {ECO:0000313|EMBL:EGR48194.1} OS=Hypocrea jecorina (strain QM6a) PE=4 SV=1	S	Function unknown	gi|589107201|ref|XP_006965623.1| predicted protein [Trichoderma reesei QM6a]
46882	estExt_Genewise1.C_60207	3225	3398	11959	11117	35.3461	38.7861	159.936	134.605	1.88e-09	1.80523	up	--	--	--	--	--	--	--	Predicted integral membrane metal-binding protein (DUF2296)	Uncharacterized protein {ECO:0000313|EMBL:ETS03301.1} OS=Trichoderma reesei RUT C-30 PE=4 SV=1	S	Function unknown	gi|589104061|ref|XP_006964053.1| predicted protein [Trichoderma reesei QM6a]
64397	e_gw1.14.346.1	6608	4364	14210	13981	129.596	88.0727	284.185	278.898	2.07e-05	1.36297	up	--	--	--	--	--	[T]	Signal transduction mechanisms	Neutral/alkaline non-lysosomal ceramidase	Neutral ceramidase {ECO:0000313|EMBL:ETS00761.1} OS=Trichoderma reesei RUT C-30 PE=4 SV=1	T	Signal transduction mechanisms	gi|589109601|ref|XP_006966823.1| ceramidase family protein [Trichoderma reesei QM6a]
5347	fgenesh1_pm.C_scaffold_22000040	17	13	104	87	0.921919	0.716491	5.49735	4.67913	0.000188529	2.67327	up	--	--	--	--	--	--	--	Thioesterase-like superfamily	Predicted protein {ECO:0000313|EMBL:EGR45761.1} OS=Hypocrea jecorina (strain QM6a) PE=4 SV=1	S	Function unknown	gi|589112485|ref|XP_006968265.1| predicted protein [Trichoderma reesei QM6a]
38080	gw1.14.396.1	898	1088	455	339	15.4919	17.3394	6.50884	5.81021	1.42e-05	-1.31699	down	[R]	General function prediction only	--	--	--	[R]	General function prediction only	Zinc-finger double domain;; Zinc finger, C2H2 type;; C2H2-type zinc finger;; Zinc-finger double-stranded RNA-binding	Predicted protein {ECO:0000313|EMBL:EGR47232.1} (Fragment) OS=Hypocrea jecorina (strain QM6a) PE=4 SV=1	R	General function prediction only	gi|589109399|ref|XP_006966722.1| predicted protein [Trichoderma reesei QM6a]
80282	estExt_GeneWisePlus.C_170413	408	243	645	834	34.8444	22.3475	56.2857	76.2401	0.00551845	1.18433	up	--	--	--	--	--	--	--	--	Predicted protein {ECO:0000313|EMBL:EGR46692.1} OS=Hypocrea jecorina (strain QM6a) PE=4 SV=1	S	Function unknown	gi|589111089|ref|XP_006967567.1| predicted protein [Trichoderma reesei QM6a]
0	Trichodermareesei_newGene_1264	218	231	78	61	4.66054	5.05315	1.78857	1.37804	0.000647129	-1.68685	down	--	--	Molecular Function: sequence-specific DNA binding RNA polymerase II transcription factor activity (GO:0000981);; Molecular Function: DNA binding (GO:0003677);; Cellular Component: nucleus (GO:0005634);; Biological Process: transcription, DNA-templated (GO:0006351);; Biological Process: regulation of transcription, DNA-templated (GO:0006355);; Molecular Function: zinc ion binding (GO:0008270);;	--	--	--	--	Fungal specific transcription factor domain;; Fungal Zn(2)-Cys(6) binuclear cluster domain	Uncharacterized protein {ECO:0000313|EMBL:ETS01000.1} (Fragment) OS=Trichoderma reesei RUT C-30 PE=4 SV=1	S	Function unknown	gi|572277765|gb|ETS01000.1| hypothetical protein M419DRAFT_46613, partial [Trichoderma reesei RUT C-30]
123697	estExt_fgenesh5_pg.C_250075	7668	8705	3417	4746	247.7	280.947	110.414	156.121	0.00158145	-1.00011	down	--	--	Cellular Component: extracellular region (GO:0005576);; Biological Process: lipid transport (GO:0006869);; Molecular Function: lipid binding (GO:0008289);; Biological Process: lipoprotein metabolic process (GO:0042157);;	--	--	--	--	Putative stress-responsive nuclear envelope protein;; SAP domain;; Slx4 endonuclease;; Anaphase promoting complex (APC) subunit 2	Putative stress response protein {ECO:0000313|EMBL:ETR98069.1} OS=Trichoderma reesei RUT C-30 PE=4 SV=1	R	General function prediction only	gi|589113405|ref|XP_006968725.1| predicted protein [Trichoderma reesei QM6a]
70108	e_gw1.33.36.1	2279	2449	7131	7090	21.9465	23.995	75.6615	70.3503	2.38e-08	1.5931	up	[GEPR]	Carbohydrate transport and metabolism;; Amino acid transport and metabolism;; Inorganic ion transport and metabolism;; General function prediction only	Cellular Component: integral component of membrane (GO:0016021);; Molecular Function: transmembrane transporter activity (GO:0022857);; Biological Process: transmembrane transport (GO:0055085);;	--	--	[R]	General function prediction only	Major Facilitator Superfamily;; Sugar (and other) transporter	Predicted protein {ECO:0000313|EMBL:EGR44518.1} OS=Hypocrea jecorina (strain QM6a) PE=4 SV=1	R	General function prediction only	gi|589114999|ref|XP_006969522.1| predicted protein [Trichoderma reesei QM6a]
0	Trichodermareesei_newGene_1597	164	231	60	28	4.32617	6.37836	1.66787	0.787239	3.57e-05	-2.15887	down	--	--	--	--	--	--	--	--	Uncharacterized protein {ECO:0000313|EMBL:ETS01345.1} OS=Trichoderma reesei RUT C-30 PE=4 SV=1	S	Function unknown	gi|572278153|gb|ETS01345.1| hypothetical protein M419DRAFT_8914 [Trichoderma reesei RUT C-30]
76696	estExt_GeneWisePlus.C_60166	3154	2763	7003	6821	62.5261	60.0245	155.806	152.832	3.28e-05	1.22745	up	[P]	Inorganic ion transport and metabolism	Molecular Function: N,N-dimethylaniline monooxygenase activity (GO:0004499);; Molecular Function: oxidoreductase activity (GO:0016491);; Molecular Function: flavin adenine dinucleotide binding (GO:0050660);; Molecular Function: NADP binding (GO:0050661);; Biological Process: oxidation-reduction process (GO:0055114);; Molecular Function: FAD binding (GO:0071949);;	--	--	[Q]	Secondary metabolites biosynthesis, transport and catabolism	Pyridine nucleotide-disulphide oxidoreductase;; L-lysine 6-monooxygenase (NADPH-requiring);; Pyridine nucleotide-disulphide oxidoreductase;; Flavin-binding monooxygenase-like;; Pyridine nucleotide-disulphide oxidoreductase;; NAD(P)-binding Rossmann-like domain;; FAD binding domain	FAD/NAD(P)-binding domain-containing protein {ECO:0000313|EMBL:ETS03279.1} OS=Trichoderma reesei RUT C-30 PE=4 SV=1	Q	Secondary metabolites biosynthesis, transport and catabolism	gi|589104485|ref|XP_006964265.1| predicted protein [Trichoderma reesei QM6a]
120697	estExt_fgenesh5_pg.C_40259	17	11	331	267	1.85514	1.24873	36.3814	29.8907	5.36e-18	4.41849	up	--	--	--	--	--	--	--	--	Uncharacterized protein {ECO:0000313|EMBL:ETS05644.1} OS=Trichoderma reesei RUT C-30 PE=4 SV=1	S	Function unknown	gi|589102755|ref|XP_006963400.1| predicted protein [Trichoderma reesei QM6a]
105171	fgenesh5_pg.C_scaffold_4000549	0	1	30	24	0	0.0562379	1.0833	0.862455	0.000197596	5.77113	up	--	--	--	--	--	--	--	--	Predicted protein {ECO:0000313|EMBL:EGR50998.1} OS=Hypocrea jecorina (strain QM6a) PE=4 SV=1	S	Function unknown	gi|589102979|ref|XP_006963512.1| predicted protein [Trichoderma reesei QM6a]
107202	fgenesh5_pg.C_scaffold_9000005	261	256	41	50	13.7507	13.2972	1.99849	2.16144	1.43e-07	-2.50279	down	--	--	--	--	--	--	--	Transmembrane alpha-helix domain	Predicted protein {ECO:0000313|EMBL:EGR48688.1} OS=Hypocrea jecorina (strain QM6a) PE=4 SV=1	S	Function unknown	gi|589106799|ref|XP_006965422.1| predicted protein [Trichoderma reesei QM6a]
82014	estExt_GeneWisePlus.C_290128	251	222	4	11	7.50342	7.05778	0.142652	0.361773	2.06e-17	-4.97746	down	--	--	--	--	--	--	--	Transmembrane amino acid transporter protein	Uncharacterized protein {ECO:0000313|EMBL:ETR97690.1} OS=Trichoderma reesei RUT C-30 PE=4 SV=1	E	Amino acid transport and metabolism	gi|589114371|ref|XP_006969208.1| transmembrane amino acid transporter protein [Trichoderma reesei QM6a]
21960	estExt_fgenesh1_pm.C_50195	493	294	6382	5897	13.42	8.27079	176.557	164.162	2.8e-44	3.9648	up	[M]	Cell wall/membrane/envelope biogenesis	Molecular Function: hydrolase activity, acting on ester bonds (GO:0016788);;	K01114|0|tre:TRIREDRAFT_21960|phospholipase C; K01114 phospholipase C [EC:3.1.4.3] (A)	Inositol phosphate metabolism (ko00562);; Glycerophospholipid metabolism (ko00564);; Ether lipid metabolism (ko00565)	--	--	Phosphoesterase family	PLC-E {ECO:0000313|EMBL:ETR97183.1} OS=Trichoderma reesei RUT C-30 PE=4 SV=1	I	Lipid transport and metabolism	gi|589103055|ref|XP_006963550.1| phospholipase C [Trichoderma reesei QM6a]
55534	e_gw1.2.283.1	278	280	623	543	16.507	16.0499	34.3373	31.4268	0.00290606	1.06749	up	[M]	Cell wall/membrane/envelope biogenesis	Molecular Function: phospho-N-acetylmuramoyl-pentapeptide-transferase activity (GO:0008963);; Cellular Component: integral component of membrane (GO:0016021);;	K01001|0|tre:TRIREDRAFT_55534|hypothetical protein; K01001 UDP-N-acetylglucosamine--dolichyl-phosphate N-acetylglucosaminephosphotransferase [EC:2.7.8.15] (A)	N-Glycan biosynthesis (ko00510)	[G]	Carbohydrate transport and metabolism	Glycosyl transferase family 4	Uncharacterized protein {ECO:0000313|EMBL:ETS05221.1} OS=Trichoderma reesei RUT C-30 PE=4 SV=1	G	Carbohydrate transport and metabolism	gi|589100395|ref|XP_006962220.1| predicted protein [Trichoderma reesei QM6a]
120473	estExt_fgenesh5_pg.C_30432	1000	1040	277	476	34.1886	36.8651	9.67168	16.7636	1.84e-06	-1.43474	down	[C]	Energy production and conversion	Biological Process: metabolic process (GO:0008152);; Molecular Function: transferase activity, transferring acyl groups (GO:0016746);;	K09699|0|tre:TRIREDRAFT_120473|hypothetical protein; K09699 2-oxoisovalerate dehydrogenase E2 component (dihydrolipoyl transacylase) [EC:2.3.1.168] (A)	Valine, leucine and isoleucine degradation (ko00280)	[C]	Energy production and conversion	2-oxoacid dehydrogenases acyltransferase (catalytic domain);; Biotin-requiring enzyme;; e3 binding domain	2-oxoacid dehydrogenase acyltransferase {ECO:0000313|EMBL:ETS04426.1} OS=Trichoderma reesei RUT C-30 PE=3 SV=1	C	Energy production and conversion	gi|589101927|ref|XP_006962986.1| predicted protein [Trichoderma reesei QM6a]
4748	fgenesh1_pm.C_scaffold_15000027	2578	2762	1353	1249	39.5782	42.3988	21.4089	19.1273	0.000195929	-1.03271	down	--	--	--	--	--	--	--	--	Uncharacterized protein {ECO:0000313|EMBL:ETR99792.1} OS=Trichoderma reesei RUT C-30 PE=4 SV=1	R	General function prediction only	gi|589109805|ref|XP_006966925.1| predicted protein [Trichoderma reesei QM6a]
68843	e_gw1.26.83.1	84	92	326	333	7.20744	5.46758	20.808	22.3905	7.61e-06	1.90914	up	--	--	Cellular Component: integral component of membrane (GO:0016021);; Biological Process: sterol metabolic process (GO:0016125);; Molecular Function: cholestenol delta-isomerase activity (GO:0047750);;	K01824|4.29404e-154|tre:TRIREDRAFT_68843|hypothetical protein; K01824 cholestenol delta-isomerase [EC:5.3.3.5] (A)	Steroid biosynthesis (ko00100)	[I]	Lipid transport and metabolism	Emopamil binding protein	Emopamil binding protein {ECO:0000313|EMBL:ETR98373.1} OS=Trichoderma reesei RUT C-30 PE=4 SV=1	I	Lipid transport and metabolism	gi|589113727|ref|XP_006968886.1| predicted protein [Trichoderma reesei QM6a]
106248	fgenesh5_pg.C_scaffold_7000049	60	50	249	260	2.04734	1.90541	9.41412	9.76017	2.88e-06	2.21295	up	--	--	Molecular Function: heme oxygenase (decyclizing) activity (GO:0004392);; Biological Process: heme oxidation (GO:0006788);; Biological Process: oxidation-reduction process (GO:0055114);;	--	--	--	--	Heme oxygenase	Predicted protein {ECO:0000313|EMBL:EGR49276.1} OS=Hypocrea jecorina (strain QM6a) PE=4 SV=1	S	Function unknown	gi|589104871|ref|XP_006964458.1| predicted protein [Trichoderma reesei QM6a]
55351	e_gw1.2.556.1	798	707	1903	2333	46.5655	45.5502	137.089	179.097	1.87e-08	1.49576	up	--	--	Molecular Function: antioxidant activity (GO:0016209);; Molecular Function: oxidoreductase activity (GO:0016491);; Biological Process: oxidation-reduction process (GO:0055114);;	K14171|3.63475e-118|tre:TRIREDRAFT_55351|hypothetical protein; K14171 alkyl hydroperoxide reductase 1 [EC:1.11.1.15] (A)	Sulfur relay system (ko04122)	[O]	Posttranslational modification, protein turnover, chaperones	Redoxin;; AhpC/TSA family	Redoxin {ECO:0000313|EMBL:ETR97857.1} OS=Trichoderma reesei RUT C-30 PE=4 SV=1	O	Posttranslational modification, protein turnover, chaperones	gi|589100101|ref|XP_006962073.1| predicted protein [Trichoderma reesei QM6a]
81576	estExt_GeneWisePlus.C_260006	2838	3656	7423	6424	49.7312	64.2521	131.397	115.127	0.00029165	1.09812	up	--	--	Molecular Function: oxidoreductase activity (GO:0016491);; Molecular Function: oxidoreductase activity, acting on the aldehyde or oxo group of donors (GO:0016903);; Biological Process: oxidation-reduction process (GO:0055114);;	K00380|0|tre:TRIREDRAFT_81576|alpha subunit of assimilatory sulfite reductase; K00380 sulfite reductase (NADPH) flavoprotein alpha-component [EC:1.8.1.2] (A)	Sulfur metabolism (ko00920)	[C]	Energy production and conversion	FAD binding domain;; Oxidoreductase NAD-binding domain;; Pyruvate ferredoxin/flavodoxin oxidoreductase	Uncharacterized protein {ECO:0000313|EMBL:ETR98395.1} OS=Trichoderma reesei RUT C-30 PE=4 SV=1	C	Energy production and conversion	gi|589113611|ref|XP_006968828.1| alpha subunit of assimilatory sulfite reductase [Trichoderma reesei QM6a]
70894	e_gw1.43.13.1	34	27	0	0	15.4839	15.1803	0.00048112	6.3e-05	1.24e-05	#NAME?	down	--	--	--	--	--	--	--	Domain of unknown function (DUF4440)	Uncharacterized protein {ECO:0000313|EMBL:ETR96820.1} OS=Trichoderma reesei RUT C-30 PE=4 SV=1	T	Signal transduction mechanisms	gi|589115689|ref|XP_006969867.1| predicted protein [Trichoderma reesei QM6a]
103180	fgenesh5_pg.C_scaffold_1000813	1158	1260	554	549	9.55707	10.9982	4.94923	4.75353	0.000139824	-1.12792	down	[R]	General function prediction only	Molecular Function: protein binding (GO:0005515);;	--	--	[R]	General function prediction only	Ankyrin repeats (3 copies);; Ankyrin repeats (many copies);; Ankyrin repeat;; Ankyrin repeat;; Ankyrin repeats (many copies);; NACHT domain;; AAA ATPase domain;; Archaeal ATPase	Predicted protein {ECO:0000313|EMBL:EGR52507.1} OS=Hypocrea jecorina (strain QM6a) PE=4 SV=1	R	General function prediction only	gi|589098781|ref|XP_006961413.1| predicted protein [Trichoderma reesei QM6a]
124187	estExt_fgenesh5_pg.C_370040	1075	846	2092	1934	72.2601	60.413	144.357	135.724	0.000110242	1.07018	up	[S]	Function unknown	--	K13989|5.65372e-178|tre:TRIREDRAFT_124187|ER membrane protein; K13989 Derlin-2/3 (A)	Protein processing in endoplasmic reticulum (ko04141)	[S]	Function unknown	Der1-like family	DER1-domain-containing protein {ECO:0000313|EMBL:ETR97044.1} OS=Trichoderma reesei RUT C-30 PE=4 SV=1	R	General function prediction only	gi|589115367|ref|XP_006969706.1| ER membrane protein [Trichoderma reesei QM6a]
121308	estExt_fgenesh5_pg.C_70059	55	63	2024	1900	1.88841	2.14289	68.4354	64.9519	1.99e-59	5.06034	up	[C]	Energy production and conversion	Biological Process: metabolic process (GO:0008152);; Molecular Function: oxidoreductase activity (GO:0016491);; Biological Process: oxidation-reduction process (GO:0055114);;	--	--	[C]	Energy production and conversion	Aldehyde dehydrogenase family	Aldehyde dehydrogenase {ECO:0000313|EMBL:ETS03110.1} OS=Trichoderma reesei RUT C-30 PE=3 SV=1	C	Energy production and conversion	gi|589104883|ref|XP_006964464.1| predicted protein [Trichoderma reesei QM6a]
112126	fgenesh5_pg.C_scaffold_33000024	697	661	1482	1705	20.2947	20.8715	47.7898	53.4835	9.88e-06	1.23406	up	[C]	Energy production and conversion	Biological Process: metabolic process (GO:0008152);; Molecular Function: oxidoreductase activity (GO:0016491);; Biological Process: oxidation-reduction process (GO:0055114);;	K00140|0|tre:TRIREDRAFT_112126|aldehyde dehydrogenase; K00140 malonate-semialdehyde dehydrogenase (acetylating) / methylmalonate-semialdehyde dehydrogenase [EC:1.2.1.18 1.2.1.27] (A)	Valine, leucine and isoleucine degradation (ko00280);; beta-Alanine metabolism (ko00410);; Inositol phosphate metabolism (ko00562);; Propanoate metabolism (ko00640);; Carbon metabolism (ko01200)	[EG]	Amino acid transport and metabolism;; Carbohydrate transport and metabolism	Aldehyde dehydrogenase family	Methylmalonate-semialdehyde dehydrogenase {ECO:0000313|EMBL:ETR97370.1} OS=Trichoderma reesei RUT C-30 PE=3 SV=1	C	Energy production and conversion	gi|589114991|ref|XP_006969518.1| aldehyde dehydrogenase [Trichoderma reesei QM6a]
80528	estExt_GeneWisePlus.C_190056	94	98	462	321	4.80129	5.27029	24.4555	17.2019	8.25e-05	2.03282	up	[R]	General function prediction only	Molecular Function: protein binding (GO:0005515);;	K14829|0|tre:TRIREDRAFT_80528|hypothetical protein; K14829 pre-rRNA-processing protein IPI3 (A)	--	[R]	General function prediction only	WD domain, G-beta repeat	Putative ribosomal assembly complex component Ipi3 {ECO:0000313|EMBL:ETR99246.1} OS=Trichoderma reesei RUT C-30 PE=4 SV=1	R	General function prediction only	gi|589111543|ref|XP_006967794.1| predicted protein [Trichoderma reesei QM6a]
123241	estExt_fgenesh5_pg.C_190107	175	142	581	465	13.0947	10.2851	41.463	33.7633	1.56e-06	1.72549	up	[G]	Carbohydrate transport and metabolism	Molecular Function: transporter activity (GO:0005215);; Biological Process: transport (GO:0006810);; Cellular Component: membrane (GO:0016020);;	--	--	[G]	Carbohydrate transport and metabolism	Major intrinsic protein	Putative aquaporin transporter {ECO:0000313|EMBL:ETR99303.1} OS=Trichoderma reesei RUT C-30 PE=3 SV=1	G	Carbohydrate transport and metabolism	gi|589111593|ref|XP_006967819.1| predicted protein [Trichoderma reesei QM6a]
104423	fgenesh5_pg.C_scaffold_3000378	5	0	145	130	1.18333	0	13.0632	11.4635	1.41e-13	5.77376	up	--	--	--	--	--	--	--	--	Uncharacterized protein {ECO:0000313|EMBL:ETS04497.1} OS=Trichoderma reesei RUT C-30 PE=4 SV=1	--	--	gi|589101427|ref|XP_006962736.1| predicted protein [Trichoderma reesei QM6a]
21595	estExt_fgenesh1_pm.C_30089	2433	3901	627	659	61.8025	88.6213	15.034	14.4372	0.000643003	-2.29364	down	[GEPR]	Carbohydrate transport and metabolism;; Amino acid transport and metabolism;; Inorganic ion transport and metabolism;; General function prediction only	Cellular Component: integral component of membrane (GO:0016021);; Molecular Function: transmembrane transporter activity (GO:0022857);; Biological Process: transmembrane transport (GO:0055085);;	--	--	[R]	General function prediction only	Major Facilitator Superfamily;; Sugar (and other) transporter	Predicted protein {ECO:0000313|EMBL:EGR51126.1} OS=Hypocrea jecorina (strain QM6a) PE=4 SV=1	R	General function prediction only	gi|589100979|ref|XP_006962512.1| predicted protein [Trichoderma reesei QM6a]
124059	estExt_fgenesh5_pg.C_320032	67	72	231	309	23.0988	29.9507	89.8133	128.541	1.95e-05	1.96166	up	--	--	--	--	--	--	--	--	Uncharacterized protein {ECO:0000313|EMBL:ETR97516.1} OS=Trichoderma reesei RUT C-30 PE=4 SV=1	O	Posttranslational modification, protein turnover, chaperones	gi|589114925|ref|XP_006969485.1| predicted protein [Trichoderma reesei QM6a]
105848	fgenesh5_pg.C_scaffold_6000074	99	111	461	497	9.07617	12.2391	49.8781	54.2445	4.77e-09	2.1941	up	[J]	Translation, ribosomal structure and biogenesis	Molecular Function: N-acetyltransferase activity (GO:0008080);;	--	--	--	--	Acetyltransferase (GNAT) domain	Acyl-CoA N-acyltransferase {ECO:0000313|EMBL:ETS03227.1} OS=Trichoderma reesei RUT C-30 PE=4 SV=1	S	Function unknown	gi|589104137|ref|XP_006964091.1| predicted protein [Trichoderma reesei QM6a]
124115	estExt_fgenesh5_pg.C_340036	2326	2834	707	1060	50.1635	59.7351	14.9075	23.1936	1.75e-08	-1.54177	down	[C]	Energy production and conversion	Molecular Function: phosphoenolpyruvate carboxykinase (ATP) activity (GO:0004612);; Molecular Function: ATP binding (GO:0005524);; Biological Process: gluconeogenesis (GO:0006094);;	K01610|0|tre:TRIREDRAFT_124115|phosphoenolpyruvate carboxykinase; K01610 phosphoenolpyruvate carboxykinase (ATP) [EC:4.1.1.49] (A)	Glycolysis / Gluconeogenesis (ko00010);; Citrate cycle (TCA cycle) (ko00020);; Pyruvate metabolism (ko00620);; Carbon metabolism (ko01200)	--	--	Phosphoenolpyruvate carboxykinase	Phosphoenolpyruvate carboxykinase {ECO:0000313|EMBL:ETR97207.1} OS=Trichoderma reesei RUT C-30 PE=3 SV=1	C	Energy production and conversion	gi|589115139|ref|XP_006969592.1| phosphoenolpyruvate carboxykinase [Trichoderma reesei QM6a]
67778	e_gw1.22.277.1	146	109	11	25	15.3942	11.6689	1.17766	2.76326	1.05e-05	-2.82376	down	--	--	--	--	--	[Q]	Secondary metabolites biosynthesis, transport and catabolism	short chain dehydrogenase;; KR domain	Putative NADP(+)-dependent dehydrogenase {ECO:0000313|EMBL:ETS01848.1} OS=Trichoderma reesei RUT C-30 PE=4 SV=1	Q	Secondary metabolites biosynthesis, transport and catabolism	gi|589112683|ref|XP_006968364.1| predicted protein [Trichoderma reesei QM6a]
120160	estExt_fgenesh5_pg.C_20334	3000	3663	1220	1336	442.205	620.385	205.996	234.499	2.75e-07	-1.37735	down	--	--	--	--	--	--	--	--	Uncharacterized protein {ECO:0000313|EMBL:ETS05376.1} OS=Trichoderma reesei RUT C-30 PE=4 SV=1	U	Intracellular trafficking, secretion, and vesicular transport	gi|589100695|ref|XP_006962370.1| predicted protein [Trichoderma reesei QM6a]
107297	fgenesh5_pg.C_scaffold_9000100	245	175	91	69	4.5456	3.34746	1.77715	1.3427	0.00711592	-1.38979	down	--	--	--	--	--	--	--	AAA ATPase domain;; FtsK/SpoIIIE family	Predicted protein {ECO:0000313|EMBL:EGR48721.1} OS=Hypocrea jecorina (strain QM6a) PE=4 SV=1	S	Function unknown	gi|589106849|ref|XP_006965447.1| predicted protein [Trichoderma reesei QM6a]
120031	estExt_fgenesh5_pg.C_20095	1241	1377	3864	4084	53.005	64.5501	183.878	192.785	1.99e-09	1.60657	up	--	--	--	--	--	--	--	--	Uncharacterized protein {ECO:0000313|EMBL:ETR97821.1} OS=Trichoderma reesei RUT C-30 PE=4 SV=1	S	Function unknown	gi|589100541|ref|XP_006962293.1| predicted protein [Trichoderma reesei QM6a]
123726	estExt_fgenesh5_pg.C_250133	53	48	449	599	0.896089	0.819865	20.1148	28.401	3.05e-14	3.37799	up	[G]	Carbohydrate transport and metabolism	Molecular Function: hydrolase activity, hydrolyzing O-glycosyl compounds (GO:0004553);; Biological Process: carbohydrate metabolic process (GO:0005975);;	--	--	--	--	Glycosyl hydrolases family 16;; Beta-glucan synthesis-associated protein (SKN1)	Putative endo-1,3(4)-beta-glucanase {ECO:0000313|EMBL:ETR98021.1} OS=Trichoderma reesei RUT C-30 PE=4 SV=1	G	Carbohydrate transport and metabolism	gi|589113453|ref|XP_006968749.1| glycoside hydrolase family 16 [Trichoderma reesei QM6a]
106437	fgenesh5_pg.C_scaffold_7000238	1085	1248	499	450	29.3558	36.0569	13.6165	12.1915	1.1e-05	-1.29273	down	--	--	Cellular Component: extracellular region (GO:0005576);; Biological Process: lipid transport (GO:0006869);; Molecular Function: lipid binding (GO:0008289);; Biological Process: lipoprotein metabolic process (GO:0042157);;	--	--	--	--	--	Uncharacterized protein {ECO:0000313|EMBL:ETS02954.1} OS=Trichoderma reesei RUT C-30 PE=4 SV=1	S	Function unknown	gi|589105353|ref|XP_006964699.1| predicted protein [Trichoderma reesei QM6a]
123251	estExt_fgenesh5_pg.C_190128	8	23	98	135	0.393864	0.979315	4.07638	5.95306	1.24e-05	2.91902	up	[C]	Energy production and conversion	Molecular Function: oxidoreductase activity (GO:0016491);; Molecular Function: oxygen binding (GO:0019825);; Molecular Function: heme binding (GO:0020037);; Biological Process: oxidation-reduction process (GO:0055114);;	K05916|0|tre:TRIREDRAFT_123251|flavohemoglobin; K05916 nitric oxide dioxygenase [EC:1.14.12.17] (A)	--	[C]	Energy production and conversion	Oxidoreductase NAD-binding domain;; Globin;; Oxidoreductase FAD-binding domain	Flavohemoglobin {ECO:0000313|EMBL:ETR99329.1} OS=Trichoderma reesei RUT C-30 PE=4 SV=1	C	Energy production and conversion	gi|589111769|ref|XP_006967907.1| flavohemoglobin [Trichoderma reesei QM6a]
105216	fgenesh5_pg.C_scaffold_5000001	724	312	1465	1202	38.4272	17.6263	85.2591	70.229	0.00528517	1.36384	up	--	--	--	--	--	[M]	Cell wall/membrane/envelope biogenesis	Ankyrin repeats (3 copies);; Ankyrin repeat;; Ankyrin repeat;; Ankyrin repeats (many copies);; Ankyrin repeats (many copies)	Ankyrin {ECO:0000313|EMBL:ETS03585.1} OS=Trichoderma reesei RUT C-30 PE=4 SV=1	R	General function prediction only	gi|572280525|gb|ETS03585.1| ankyrin [Trichoderma reesei RUT C-30]
70998	e_gw1.46.11.1	157	88	1343	842	5.85081	3.44391	52.936	32.874	3.94e-05	3.15832	up	[E]	Amino acid transport and metabolism	Biological Process: amino acid transmembrane transport (GO:0003333);; Biological Process: transport (GO:0006810);; Molecular Function: amino acid transmembrane transporter activity (GO:0015171);; Cellular Component: membrane (GO:0016020);; Biological Process: transmembrane transport (GO:0055085);;	--	--	[E]	Amino acid transport and metabolism	Amino acid permease;; Amino acid permease	Amino acid transporter {ECO:0000313|EMBL:EGR44120.1} OS=Hypocrea jecorina (strain QM6a) PE=4 SV=1	E	Amino acid transport and metabolism	gi|589115799|ref|XP_006969922.1| amino acid transporter [Trichoderma reesei QM6a]
106606	fgenesh5_pg.C_scaffold_7000407	694	855	320	380	38.2322	49.0989	16.6433	22.5912	0.000491417	-1.14108	down	--	--	--	--	--	--	--	PLAC8 family	Uncharacterized protein {ECO:0000313|EMBL:ETS02803.1} OS=Trichoderma reesei RUT C-30 PE=4 SV=1	S	Function unknown	gi|589105109|ref|XP_006964577.1| predicted protein [Trichoderma reesei QM6a]
72076	kg2.C_scaffold_19000046	223	189	1067	977	4.66216	4.1731	23.736	21.4688	2.14e-14	2.31382	up	--	--	Molecular Function: sequence-specific DNA binding RNA polymerase II transcription factor activity (GO:0000981);; Molecular Function: DNA binding (GO:0003677);; Cellular Component: nucleus (GO:0005634);; Biological Process: transcription, DNA-templated (GO:0006351);; Biological Process: regulation of transcription, DNA-templated (GO:0006355);; Molecular Function: zinc ion binding (GO:0008270);;	--	--	--	--	Fungal specific transcription factor domain;; Fungal Zn(2)-Cys(6) binuclear cluster domain	N-terminal binuclear Zn cluster-containing/DNA binding domain-containing protein {ECO:0000313|EMBL:EGR46290.1} OS=Hypocrea jecorina (strain QM6a) PE=4 SV=1	S	Function unknown	gi|589111825|ref|XP_006967935.1| N-terminal binuclear Zn cluster-containing/DNA binding domain-containing protein [Trichoderma reesei QM6a]
56840	e_gw1.3.954.1	235	17	2614	4171	12.6002	1.04982	165.202	258.677	1.01e-08	4.74369	up	[R]	General function prediction only	Biological Process: metabolic process (GO:0008152);; Molecular Function: oxidoreductase activity (GO:0016491);; Biological Process: oxidation-reduction process (GO:0055114);;	--	--	[R]	General function prediction only	Oxidoreductase family, NAD-binding Rossmann fold;; Oxidoreductase family, C-terminal alpha/beta domain	NAD-binding Rossmann fold oxidoreductase {ECO:0000313|EMBL:ETS04874.1} OS=Trichoderma reesei RUT C-30 PE=4 SV=1	R	General function prediction only	gi|572281850|gb|ETS04874.1| NAD-binding Rossmann fold oxidoreductase [Trichoderma reesei RUT C-30]
37525	gw1.32.80.1	14	26	262	292	0.50459	0.969573	9.83319	10.7092	3.64e-14	3.79909	up	--	--	--	--	--	--	--	Regulator of G protein signaling domain	GPCR, GprK-type {ECO:0000313|EMBL:EGR44590.1} (Fragment) OS=Hypocrea jecorina (strain QM6a) PE=4 SV=1	S	Function unknown	gi|589114839|ref|XP_006969442.1| GPCR, GprK-type [Trichoderma reesei QM6a]
81525	estExt_GeneWisePlus.C_250171	1580	956	50	91	120.726	75.4286	3.87282	7.28136	4.8e-06	-4.16892	down	--	--	Molecular Function: oxidoreductase activity (GO:0016491);; Biological Process: oxidation-reduction process (GO:0055114);;	--	--	--	--	NmrA-like family;; NADH(P)-binding;; Saccharopine dehydrogenase;; Semialdehyde dehydrogenase, NAD binding domain	Putative oxidoreductase CipA-like protein {ECO:0000313|EMBL:ETR98043.1} OS=Trichoderma reesei RUT C-30 PE=4 SV=1	R	General function prediction only	gi|589113545|ref|XP_006968795.1| predicted protein [Trichoderma reesei QM6a]
5614	fgenesh1_pm.C_scaffold_26000044	285	510	1561	1445	12.952	24.0107	70.0777	65.5943	4.35e-12	1.92626	up	[O]	Posttranslational modification, protein turnover, chaperones	Molecular Function: ATP binding (GO:0005524);; Biological Process: amino sugar metabolic process (GO:0006040);; Biological Process: peptidoglycan turnover (GO:0009254);; Molecular Function: phosphotransferase activity, alcohol group as acceptor (GO:0016773);;	--	--	--	--	Uncharacterised protein family (UPF0075)	UPF0075 domain protein {ECO:0000313|EMBL:ETR98306.1} OS=Trichoderma reesei RUT C-30 PE=4 SV=1	S	Function unknown	gi|572274820|gb|ETR98306.1| UPF0075 domain protein [Trichoderma reesei RUT C-30]
60616	e_gw1.8.593.1	3924	6175	465	647	159.455	256.864	18.7281	26.3605	5e-06	-3.17706	down	--	--	--	--	--	--	--	Protein of unknown function (Ytp1);; Domain of unknown function (DUF2427)	Uncharacterized protein {ECO:0000313|EMBL:ETS02667.1} OS=Trichoderma reesei RUT C-30 PE=4 SV=1	S	Function unknown	gi|572279545|gb|ETS02667.1| hypothetical protein M419DRAFT_137069 [Trichoderma reesei RUT C-30]
81136	estExt_GeneWisePlus.C_230018	21389	16053	4098	6484	3274.43	2491.63	606.883	1016.31	2.89e-05	-1.82169	down	[S]	Function unknown	--	--	--	[R]	General function prediction only	Proteolipid membrane potential modulator	UPF0057-domain-containing protein {ECO:0000313|EMBL:ETR98847.1} OS=Trichoderma reesei RUT C-30 PE=4 SV=1	S	Function unknown	gi|589112969|ref|XP_006968507.1| predicted protein [Trichoderma reesei QM6a]
43671	estExt_Genewise1.C_10226	91	78	1274	864	3.16214	2.79171	44.706	30.674	1.33e-08	3.66497	up	[P]	Inorganic ion transport and metabolism	Molecular Function: ammonium transmembrane transporter activity (GO:0008519);; Biological Process: ammonium transport (GO:0015696);; Cellular Component: membrane (GO:0016020);;	K03320|0|tre:TRIREDRAFT_43671|ammonium permease; K03320 ammonium transporter, Amt family (A)	--	[P]	Inorganic ion transport and metabolism	Ammonium Transporter Family	Ammonium permease MepC {ECO:0000313|EMBL:ETS06273.1} OS=Trichoderma reesei RUT C-30 PE=4 SV=1	P	Inorganic ion transport and metabolism	gi|589098077|ref|XP_006961061.1| ammonium permease [Trichoderma reesei QM6a]
60086	e_gw1.7.712.1	558	446	172	198	17.4759	14.7721	5.58392	6.52948	8.89e-05	-1.43782	down	[GEPR]	Carbohydrate transport and metabolism;; Amino acid transport and metabolism;; Inorganic ion transport and metabolism;; General function prediction only	Cellular Component: integral component of membrane (GO:0016021);; Molecular Function: transmembrane transporter activity (GO:0022857);; Biological Process: transmembrane transport (GO:0055085);;	--	--	[R]	General function prediction only	Sugar (and other) transporter;; Major Facilitator Superfamily	Hexose transporter {ECO:0000313|EMBL:ETS02786.1} OS=Trichoderma reesei RUT C-30 PE=3 SV=1	R	General function prediction only	gi|589105127|ref|XP_006964586.1| predicted protein [Trichoderma reesei QM6a]
106330	fgenesh5_pg.C_scaffold_7000131	1472	1059	6192	5517	55.551	41.661	244.478	217.175	5.3e-16	2.21209	up	[GEPR]	Carbohydrate transport and metabolism;; Amino acid transport and metabolism;; Inorganic ion transport and metabolism;; General function prediction only	Cellular Component: integral component of membrane (GO:0016021);; Molecular Function: transmembrane transporter activity (GO:0022857);; Biological Process: transmembrane transport (GO:0055085);;	--	--	[R]	General function prediction only	Sugar (and other) transporter;; Major Facilitator Superfamily	General substrate transporter {ECO:0000313|EMBL:ETS03046.1} OS=Trichoderma reesei RUT C-30 PE=3 SV=1	R	General function prediction only	gi|589104923|ref|XP_006964484.1| predicted protein [Trichoderma reesei QM6a]
3739	fgenesh1_pm.C_scaffold_8000106	453	409	2113	2009	12.2549	12.3754	64.3163	58.5141	2.34e-17	2.26103	up	[G]	Carbohydrate transport and metabolism	Molecular Function: hydrolase activity, hydrolyzing O-glycosyl compounds (GO:0004553);; Biological Process: carbohydrate metabolic process (GO:0005975);;	K01198|0|tre:TRIREDRAFT_3739|glycoside hydrolase family 43; K01198 xylan 1,4-beta-xylosidase [EC:3.2.1.37] (A)	Starch and sucrose metabolism (ko00500);; Amino sugar and nucleotide sugar metabolism (ko00520)	--	--	Glycosyl hydrolases family 43	Family 43 glycoside hydrolase {ECO:0000313|EMBL:ETS02497.1} OS=Trichoderma reesei RUT C-30 PE=3 SV=1	G	Carbohydrate transport and metabolism	gi|589105587|ref|XP_006964816.1| glycoside hydrolase family 43 [Trichoderma reesei QM6a]
107938	fgenesh5_pg.C_scaffold_10000328	2177	2207	1027	1049	39.6892	43.047	19.2757	18.8216	9.74e-05	-1.07446	down	--	--	--	--	--	--	--	Alpha/beta hydrolase family	Uncharacterized protein {ECO:0000313|EMBL:ETS07166.1} OS=Trichoderma reesei RUT C-30 PE=4 SV=1	S	Function unknown	gi|589107381|ref|XP_006965713.1| predicted protein [Trichoderma reesei QM6a]
[truncated: 75 more rows]
